# Supplementary material for: Reconciling ice core CO2 and land-use change following New World-Old World contact
Source: Nat Commun. 2024 Mar 5;15:1735. doi: 10.1038/s41467-024-45894-9 (PMC10915154; doi:10.1038/s41467-024-45894-9)
Supplement: Supplementary file 4 — Supplementary Dataset 1 [file 41467_2024_45894_MOESM4_ESM.xlsx]

## Sheet: CO2
% Skytrain Discrete CO2
% Samples measured 2022 using the Oregon State University needle crusher device
% As published in: King et al. 2024 'Reconciling ice core CO2 and land-use change following New World-Old World contact'
Gas Age (CE)	CO2 (ppm)	Error (ppm)
1688	277.687	1.03373
1680	276.793	1.03373
1673	275.96	1.03373
1664	276.306	1.03373
1656	277.338	1.03373
1647	278.604	1.03373
1643	275.391	1.03373
1640	277.095	1.03373
1635	279.701	1.03373
1630	279.279	1.03373
1626	276.074	1.03373
1620	276.363	1.03373
1616	277.972	1.03373
1613	278.208	1.03373
1610	279.401	1.03373
1605	278.415	1.03373
1602	279.18	1.03373
1593	279.41	1.03373
1598	281.879	1.03373
1588	279.873	1.03373
1582	281.854	1.03373
1572	284.546	1.03373
1568	284.143	1.03373
1559	283.513	1.03373
1550	281.61	1.03373
1540	285.548	1.03373
1530	281.957	1.03373
1521	285.158	1.03373
1511	284.962	1.03373
1502	283.051	1.03373
1454	279.646	1.03373

## Sheet: CH4
% Skytrain Continous CH4
% Measured in 2022 on the British Antarctic Survey Continuous Flow Analysis system
% Data presented in 30 second bins
% As published in: King et al. 2024'Reconciling ice core CO2 and land-use change following New World-Old World contact'
Gas Age (CE)	CH4 (ppb)	Error (ppb)
1617.89	682.252	6.14027
1617.66	684.391	6.15951
1617.43	684.044	6.1564
1617.2	695.878	6.26291
1616.97	676.927	6.09235
1616.78	685.764	6.17187
1616.58	685.292	6.16763
1615.29	688.37	6.19533
1614.72	687.564	6.18807
1614.53	688.34	6.19506
1614.33	678.69	6.10821
1614.13	679.398	6.11459
1613.96	676.551	6.08896
1613.75	682.763	6.14486
1613.54	685.205	6.16684
1613.34	677.395	6.09656
1612.45	681.301	6.13171
1612.21	683.661	6.15295
1611.96	677.996	6.10196
1611.07	691.344	6.2221
1610.86	679.652	6.11687
1610.66	685.578	6.1702
1610.44	688.714	6.19842
1610.22	672.875	6.05587
1610.02	685.042	6.16538
1609.8	683.824	6.15442
1608.73	681.613	6.13452
1608.53	684.522	6.1607
1608.33	678.699	6.10829
1608.13	671.457	6.04311
1607.94	678.668	6.10801
1607.74	686.118	6.17507
1607.56	679.048	6.11143
1607.39	677.982	6.10183
1607.21	683.391	6.15052
1607.03	689.31	6.20379
1606.86	693.031	6.23728
1606.69	674.93	6.07437
1606.51	683.52	6.15168
1606.34	684.752	6.16276
1606.16	685.071	6.16564
1605.98	679.601	6.11641
1605.81	683.161	6.14845
1605.64	686.473	6.17826
1605.46	685.5	6.1695
1605.29	685.313	6.16782
1604.2	686.23	6.17607
1603.56	687.628	6.18865
1603.27	683.608	6.15248
1603.01	691.55	6.22395
1602.76	687.706	6.18935
1602.51	681.611	6.1345
1602.25	692.254	6.23028
1600.38	689.92	6.20928
1600.09	699.163	6.29246
1599.78	701.088	6.30979
1599.48	683.848	6.15463
1599.18	687.628	6.18865
1598.88	692.059	6.22853
1598.6	679.998	6.11998
1598.32	686.887	6.18199
1598.04	684.984	6.16485
1597.74	679.179	6.11261
1597.44	682.126	6.13913
1597.13	680.105	6.12094
1596.82	687.9	6.1911
1596.52	687.638	6.18874
1596.21	683.105	6.14794
1595.9	676.179	6.08561
1594.63	695.304	6.25774
1594.39	697.819	6.28037
1594.14	683.383	6.15045
1593.9	686.528	6.17876
1593.65	684.466	6.16019
1593.41	691.308	6.22177
1593.18	682.35	6.14115
1592.94	686.759	6.18083
1592.7	689.88	6.20892
1592.46	685.89	6.17301
1592.22	692.228	6.23006
1591.98	675.161	6.07645
1591.75	684.08	6.15672
1591.5	685.957	6.17361
1591.2	684.884	6.16395
1590.91	685.767	6.1719
1590.61	686.211	6.1759
1590.31	690.052	6.21047
1590.02	690.116	6.21104
1589.72	690.071	6.21064
1589.42	680.855	6.1277
1589.13	686.67	6.18003
1588.83	679.841	6.11857
1588.53	686.117	6.17506
1588.24	685.827	6.17245
1587.09	690.792	6.21713
1586.78	692.521	6.23269
1586.49	700.184	6.30165
1586.18	688.874	6.19986
1585.87	686.512	6.17861
1585.57	687.875	6.19087
1585.27	693.017	6.23716
1584.96	690.685	6.21616
1584.66	708.066	6.37259
1584.36	694.336	6.24902
1584.05	685.132	6.16619
1583.75	695.257	6.25731
1583.44	695.3	6.2577
1583.14	681.717	6.13545
1582.84	706.863	6.36176
1582.53	710.533	6.3948
1582.23	718.713	6.46841
1581.93	713.39	6.42051
1581.62	705.912	6.35321
1580.5	702.496	6.32247
1580.18	705.518	6.34966
1579.83	702.346	6.32111
1579.49	699.246	6.29322
1579.16	694.841	6.25357
1578.81	691.452	6.22306
1578.47	693.213	6.23892
1578.14	694.328	6.24895
1577.79	712.188	6.40969
1577.33	707.251	6.36526
1577	724.917	6.52425
1576.65	703.786	6.33407
1576.31	707.604	6.36843
1574.97	706.053	6.35448
1574.68	706.126	6.35513
1574.39	706.55	6.35895
1574.11	709.784	6.38806
1573.82	704.469	6.34022
1573.53	701.519	6.31367
1573.25	718.97	6.47073
1572.96	716.22	6.44598
1572.67	718.24	6.46416
1572.39	711.095	6.39986
1572.1	708.013	6.37212
1571.81	705.825	6.35242
1571.53	708.537	6.37683
1571.24	716.864	6.45177
1570.24	710.716	6.39644
1569.99	702.854	6.32569
1569.73	701.572	6.31415
1569.47	706.737	6.36063
1569.22	706.406	6.35765
1568.95	717.958	6.46162
1568.69	707.767	6.3699
1568.44	708.554	6.37699
1567.88	709.329	6.38396
1567.6	720.199	6.48179
1567.33	708.651	6.37786
1567.05	708.796	6.37916
1566.77	717.746	6.45972
1566.5	714.363	6.42927
1566.23	711.73	6.40557
1565.95	705.294	6.34765
1565.68	707.878	6.3709
1565.4	713.842	6.42458
1565.12	708.265	6.37438
1564.85	709.022	6.3812
1564.58	714.902	6.43411
1564.3	709.362	6.38426
1564.03	723.357	6.51022
1563.75	702.801	6.3252
1563.47	711.48	6.40332
1563.2	709.831	6.38848
1563	714.393	6.42953
1562.77	731.856	6.5867
1562.54	719.215	6.47293
1562.3	713.527	6.42175
1562.06	717.816	6.46034
1561.83	725.503	6.52953
1561.59	711.994	6.40794
1561.35	710.313	6.39281
1561.12	710.672	6.39605
1560.89	708.877	6.37989
1560.65	710.499	6.39449
1560.42	715.385	6.43846
1560.18	708.096	6.37287
1559.94	709.656	6.3869
1556.94	708.133	6.37319
1555.81	714.885	6.43396
1555.47	717.312	6.4558
1555.13	716.098	6.44488
1554.78	707.354	6.36619
1554.43	716.011	6.4441
1554.11	717.886	6.46097
1553.82	720.378	6.4834
1553.53	710.977	6.39879
1553.24	713.508	6.42157
1552.94	717.051	6.45346
1552.64	726.814	6.54133
1552.36	704.111	6.337
1552.06	713.698	6.42328
1551.78	714.328	6.42895
1551.55	719.979	6.47981
1551.32	717.377	6.4564
1551.08	712.705	6.41435
1550.86	711.913	6.40722
1550.62	715.784	6.44206
1550.39	709.323	6.38391
1550.15	714.371	6.42934
1549.91	708.534	6.3768
1549.68	709.749	6.38774
1549.45	715.464	6.43918
1549.22	712.622	6.4136
1548.98	710.453	6.39408
1548.43	710.136	6.39122
1548.16	723.389	6.5105
1547.89	711.216	6.40095
1547.63	712.42	6.41178
1547.37	711.24	6.40116
1547.1	715.704	6.44134
1546.84	711.25	6.40125
1546.57	713.08	6.41772
1546.3	714.414	6.42973
1546.04	716.507	6.44856
1545.77	696.155	6.2654
1545.51	707.893	6.37104
1544.44	720.558	6.48502
1544.2	721.903	6.49713
1543.96	719.371	6.47434
1543.72	716.847	6.45162
1543.48	716.941	6.45247
1543.24	716.945	6.4525
1535.85	719.466	6.47519
1535.58	722.765	6.50489
1531.38	721.933	6.4974
1531.12	713.691	6.42322
1530.86	717.538	6.45784
1530.59	725.741	6.53167
1528.98	713.994	6.42594
1528.69	726.254	6.53629
1528.4	728.956	6.5606
1528.12	720.588	6.48529
1527.83	713.293	6.41963
1527.54	705.512	6.34961
1527.26	718.612	6.46751
1526.98	713.085	6.41777
1526.69	718.148	6.46333
1526.41	718.022	6.4622
1526.12	701.563	6.31406
1525.31	727.262	6.54536
1525.03	724.885	6.52396
1524.75	711.347	6.40212
1523.99	702.535	6.32282
1523.72	711.023	6.39921
1523.43	705.028	6.34525
1523.14	710.307	6.39276
1522.52	696.594	6.26935
1522.23	711.575	6.40418
1521.95	709.531	6.38578
1521.67	712.006	6.40806
1521.38	711.309	6.40178
1520.22	713.923	6.4253
1519.91	714.61	6.43149
1519.59	708.94	6.38046
1519.27	713.113	6.41802
1518.96	709.329	6.38396
1518.64	709.308	6.38377
1518.33	723.194	6.50875
1518.02	713.21	6.41889
1517.7	707.392	6.36653
1517.38	721.164	6.49048
1517.07	711.642	6.40478
1516.75	711.202	6.40082
1516.44	711.498	6.40348
1516.13	708.79	6.37911
1515.81	711.456	6.4031
1515.49	724.321	6.51889
1515.18	723.443	6.51099
1514.82	705.468	6.34921
1514.5	714.196	6.42777
1514.2	719.192	6.47273
1513.88	716.361	6.44725
1513.56	713.918	6.42526
1513.25	716.185	6.44567
1512.93	723.248	6.50923
1512.61	709.711	6.3874
1512.31	706.732	6.36058
1511.99	715.973	6.44376
1511.67	725.625	6.53063
1511.36	700.636	6.30572
1509.17	712.191	6.40972
1508.88	709.264	6.38337
1508.59	729.182	6.56264
1508.3	715.527	6.43975
1508	723.667	6.51301
1507.72	716.228	6.44605
1507.42	717.681	6.45913
1507.12	715.07	6.43563
1506.84	696.75	6.27075
1506.54	711.926	6.40733
1506.25	712.821	6.41539
1505.96	720.796	6.48716
1505.67	723.424	6.51081
1505.37	706.177	6.35559
1505.08	702.782	6.32504
1504.79	692.579	6.23321
1504.49	693.503	6.24152
1504.21	697.049	6.27344
1503.91	698.357	6.28521
1503.62	693.805	6.24425
1503.33	708.987	6.38088
1503.04	701.774	6.31597
1500.32	699.944	6.2995
1500.04	702.264	6.32038
1499.74	702.561	6.32305
1497.43	708.967	6.3807
1497.19	712.525	6.41273
1496.93	705.776	6.35198
1496.67	709.945	6.3895
1496.43	699.016	6.29114
1496.17	710.325	6.39292
1495.92	710.334	6.39301
1495.67	707.842	6.37058
1495.41	707.397	6.36657
1495.16	701.294	6.31164
1494.91	709.577	6.38619
1494.65	700.83	6.30747
1494.4	698.388	6.2855
1494.15	701.796	6.31616
1493.89	700.497	6.30448
1493.64	700.627	6.30564
1493.39	704.969	6.34472
1493.14	705.974	6.35377
1492.88	696.139	6.26525
1492.63	706.621	6.35959
1492.38	709.783	6.38805
1492.12	688.584	6.19726
1491.87	687.07	6.18363
1489.66	691.323	6.22191
1489.39	697.257	6.27531
1489.13	687.688	6.1892
1488.85	688.115	6.19304
1488.58	690.97	6.21873
1488.32	691.671	6.22504
1488.05	692.976	6.23678
1487.77	689.007	6.20107
1487.51	691.082	6.21974
1487.22	699.403	6.29462
1486.95	696.76	6.27084
1486.68	700.304	6.30274
1486.41	703.721	6.33349
1486.14	699.694	6.29725
1485.87	698.972	6.29074
1485.6	698.498	6.28648
1485.33	700.85	6.30765
1485.06	695.516	6.25964
1484.79	691.019	6.21917
1484.52	700.42	6.30378
1484.25	704.003	6.33602
1483.98	707.342	6.36608
1483.71	678.175	6.10358
1483.45	696.075	6.26468
1483.17	695.492	6.25943
1482.9	706.573	6.35915
1482.64	704.665	6.34198
1473.31	691.353	6.22218
1473.03	704.822	6.34339
1472.76	694.99	6.25491
1472.48	692.799	6.23519
1472.2	702.978	6.3268
1471.93	691.965	6.22769
1471.65	673.081	6.05773
1471.37	693.914	6.24522
1471.1	693.068	6.23762
1470.82	675.788	6.08209
1470.54	683.835	6.15452
1470.27	691.752	6.22577
1469.99	691.289	6.22161
1469.71	697.58	6.27822
1469.4	695.336	6.25802
1469.12	697.556	6.27801
1468.84	682.195	6.13975
1468.57	694.495	6.25045
1468.29	681.595	6.13435
1468.11	700.274	6.30247
1467.93	689.922	6.2093
1467.75	689.704	6.20733
1467.57	694.846	6.25361
1467.39	691.963	6.22767
1467.21	684.842	6.16358
1467.02	688.948	6.20054
1466.85	690.158	6.21142
1466.66	696.523	6.26871
1466.46	694.944	6.2545
1466.25	683.226	6.14904
1466.03	686.964	6.18268
1465.81	688.246	6.19422
1465.6	688.356	6.1952
1465.38	690.672	6.21604
1465.16	694.837	6.25353
1464.95	688.653	6.19788
1464.73	687.81	6.19029
1453.36	701.007	6.30906
1453.09	689.239	6.20315
1452.82	696.884	6.27195
1452.55	699.605	6.29644
1452.28	671.518	6.04366
1452.01	684.979	6.16481
1451.73	688.854	6.19968
1451.47	688.158	6.19342
1451.2	676.026	6.08423
1450.92	688.168	6.19352
1450.66	686.424	6.17781
1450.38	690.637	6.21573
1450.11	692.091	6.22882
1449.85	691.556	6.224
1435.52	689.46	6.20514
1435.27	691.678	6.2251
1435.03	695.269	6.25742
1434.78	687.323	6.1859
1434.53	702.795	6.32515
1434.29	695.007	6.25506
1434.04	687.966	6.1917
1433.79	685.023	6.16521
1433.55	686.643	6.17979
1433.29	690.116	6.21105
1433.04	697.258	6.27532
1432.8	706.043	6.35439
1432.55	673.897	6.06507
1432.3	681.585	6.13427
1432.06	689.945	6.20951
1431.81	689.258	6.20332
1430.18	690.999	6.21899
1429.93	687.747	6.18972
1429.66	679.714	6.11743
1429.4	680.884	6.12796
1429.15	689.108	6.20197
1428.88	686.836	6.18152
1428.62	690.135	6.21122
1428.37	690.135	6.21121
1428.1	691.77	6.22593
1427.84	692.238	6.23014
1427.59	690.704	6.21634
1426.71	686.93	6.18237

## Sheet: Splines
% Bootsrapped monte carlo cubic smoothing splines ('CO2 (ppm)') and confidence intervals ('Error (ppm))
% As published in: King et al. 2024 'Reconciling ice core CO2 and land-use change following New World-Old World contact'
Law Dome spline			WAIS Divide spline			Skytrain spline			Compilation spline			Continuous CH4 spline
Spline p-value 3.00E-03			Spline p-value 1.30E-03			Spline p-value 2.00E-03			Spline p-value 8.50E-03			Spline p-value 8.50E-03
Spline cut off 50 years			Spline cut off 50 years			Spline cut off 50 years			Spline cut off 100 years			Spline cut off 50 years
10,000 iterations			10,000 iterations			10,000 iterations			10,000 iterations			10,000 iterations
Year (CE)	CO2 (ppm)	Error (ppm)	Year (CE)	CO2 (ppm)	Error (ppm)	Year (CE)	CO2 (ppm)	Error (ppm)	Year (CE)	CO2 (ppm)	Error (ppm)	Year (CE)	CH4 (ppb)	Error (ppm)
1950	311.712	0.215798	1900	296.265	0.458149	1685	277.668	0.624707	2006	380.064	1.1	1615	682.093	1.1453
1949	311.499	0.217791	1899	295.994	0.442932	1684	277.601	0.589237	2005	378.064	1.1	1614	682.238	1.06681
1948	311.323	0.219046	1898	295.726	0.428745	1683	277.535	0.560842	2004	376.064	1.1	1613	682.39	0.993051
1947	311.179	0.219261	1897	295.458	0.415597	1682	277.471	0.539708	2003	374.164	1.1	1612	682.55	0.924933
1946	311.06	0.218691	1896	295.193	0.403424	1681	277.411	0.525577	2002	371.864	1.1	1611	682.72	0.863261
1945	310.954	0.217962	1895	294.931	0.392073	1680	277.353	0.517754	2001	369.664	1.1	1610	682.903	0.808695
1944	310.851	0.217668	1894	294.67	0.381312	1679	277.3	0.515261	2000	368.164	1.1	1609	683.1	0.761778
1943	310.734	0.218159	1893	294.411	0.370831	1678	277.251	0.517118	1999	366.864	1.1	1608	683.313	0.722759
1942	310.592	0.219213	1892	294.155	0.360261	1677	277.206	0.522326	1998	364.964	1.1	1607	683.545	0.691491
1941	310.413	0.219748	1891	293.902	0.34928	1676	277.167	0.529873	1997	362.464	1.1	1606	683.794	0.667492
1940	310.195	0.219773	1890	293.651	0.337869	1675	277.133	0.538791	1996.5	360.864	1.1	1605	684.063	0.650038
1939	309.937	0.219813	1889	293.402	0.326146	1674	277.106	0.548196	1996	361.164	1.1	1604	684.35	0.638179
1938	309.644	0.220176	1888	293.157	0.314297	1673	277.085	0.557327	1995	359.664	1.1	1603	684.657	0.630881
1937	309.325	0.22177	1887	292.915	0.302567	1672	277.071	0.565657	1994.5	358.264	1.1	1602	684.983	0.627115
1936	308.986	0.22559	1886	292.675	0.291254	1671	277.064	0.573125	1994	357.664	1.1	1601	685.33	0.626023
1935	308.631	0.231775	1885	292.439	0.280699	1670	277.063	0.579839	1993	356.264	1.1	1600	685.7	0.626879
1934	308.264	0.23984	1884	292.207	0.271279	1669	277.069	0.585926	1992.4	354.964	1.1	1599	686.094	0.628983
1933	307.889	0.249473	1883	291.978	0.263384	1668	277.08	0.591479	1992	355.464	1.1	1598	686.517	0.631652
1932	307.508	0.260558	1882	291.752	0.257319	1667	277.097	0.596519	1991	353.964	1.1	1597	686.972	0.634285
1931	307.124	0.27295	1881	291.531	0.253346	1666	277.12	0.600985	1990	352.364	1.1	1596	687.464	0.636372
1930	306.738	0.286122	1880	291.313	0.251704	1665	277.148	0.604731	1989.8	351.064	1.1	1595	687.994	0.637541
1929	306.351	0.299085	1879	291.099	0.252583	1664	277.181	0.60755	1989	350.864	1.1	1594	688.565	0.637561
1928	305.964	0.310644	1878	290.888	0.256095	1663	277.219	0.609229	1988	349.664	1.1	1593	689.179	0.636321
1927	305.58	0.319897	1877	290.682	0.262252	1662	277.26	0.609673	1987	347.464	1.1	1592	689.838	0.633845
1926	305.2	0.32673	1876	290.479	0.270976	1661	277.305	0.608801	1986	345.864	1.1	1591	690.544	0.630304
1925	304.825	0.331409	1875	290.281	0.282106	1660	277.352	0.606492	1985	344.564	1.1	1590	691.294	0.625964
1924	304.454	0.334118	1874	290.086	0.295424	1659	277.401	0.602574	1984	343.164	1.1	1589	692.09	0.621151
1923	304.085	0.335338	1873	289.895	0.310685	1658	277.452	0.596825	1983.7	342.564	1.1	1588	692.927	0.616245
1922	303.718	0.335501	1872	289.708	0.327624	1657	277.502	0.588998	1983	341.464	1.1	1587	693.801	0.61161
1921	303.351	0.334846	1871	289.526	0.345802	1656	277.553	0.578848	1982	339.464	1.1	1586	694.708	0.607587
1920	302.982	0.333225	1870	289.347	0.364615	1655	277.602	0.566304	1981	338.964	1.1	1585	695.641	0.604639
1919	302.608	0.330099	1869	289.173	0.383468	1654	277.65	0.551834	1980	337.964	1.1	1584	696.593	0.603273
1918	302.227	0.324828	1868	289.003	0.40179	1653	277.697	0.536093	1979	333.364	1.1	1583	697.557	0.603777
1917	301.841	0.317604	1867	288.837	0.419033	1652	277.742	0.519756	1979	336.564	1.1	1582	698.525	0.606183
1916	301.452	0.309145	1866	288.675	0.434675	1651	277.785	0.503473	1979	336.664	1.1	1581	699.49	0.610376
1915	301.063	0.300262	1865	288.517	0.448223	1650	277.825	0.487823	1978	334.864	1.1	1580	700.445	0.616197
1914	300.677	0.292162	1864	288.363	0.459216	1649	277.863	0.473278	1977	333.064	1.1	1579	701.389	0.623401
1913	300.295	0.285966	1863	288.213	0.467228	1648	277.898	0.460174	1976	332.564	1.1	1578	702.315	0.631711
1912	299.919	0.282297	1862	288.068	0.471884	1647	277.931	0.448703	1974	329.464	1.1	1577	703.221	0.64081
1911	299.551	0.281286	1861	287.926	0.472919	1646	277.96	0.43897	1973	327.764	1.1	1576	704.1	0.650318
1910	299.189	0.28282	1860	287.79	0.470744	1645	277.989	0.431128	1973	330.564	1.1	1575	704.949	0.659803
1909	298.831	0.286414	1859	287.658	0.46621	1644	278.019	0.425229	1972	325.464	1.1	1574	705.764	0.668809
1908	298.478	0.291002	1858	287.531	0.460187	1643	278.052	0.421169	1971.2	326.564	1.1	1573	706.544	0.676923
1907	298.13	0.295461	1857	287.41	0.453543	1642	278.092	0.418739	1970.7	326.064	1.1	1572	707.285	0.683885
1906	297.789	0.298525	1856	287.294	0.447116	1641	278.135	0.417716	1970	324.564	1.1	1571	707.987	0.689526
1905	297.458	0.29902	1855	287.186	0.441554	1640	278.182	0.417761	1970	326.164	1.1	1570	708.651	0.693771
1904	297.139	0.296452	1854	287.083	0.437071	1639	278.23	0.418468	1969	325.064	1.1	1569	709.276	0.696648
1903	296.835	0.29126	1853	286.985	0.433717	1638	278.276	0.419656	1967	324.264	1.1	1568	709.863	0.698277
1902	296.549	0.284856	1852	286.893	0.431428	1637	278.318	0.421153	1966	320.164	1.1	1567	710.413	0.698822
1901	296.278	0.278487	1851	286.805	0.43003	1636	278.353	0.422703	1966	320.864	1.1	1566	710.924	0.69844
1900	296.019	0.27292	1850	286.722	0.429245	1635	278.378	0.423977	1964	319.564	1.1	1565	711.399	0.697266
1899	295.765	0.268436	1849	286.643	0.428711	1634	278.392	0.424672	1964	320.364	1.1	1564	711.838	0.695443
1898	295.511	0.265042	1848	286.567	0.428007	1633	278.395	0.42473	1963	318.364	1.1	1563	712.24	0.693205
1897	295.249	0.262786	1847	286.495	0.426675	1632	278.388	0.424217	1963	318.364	1.1	1562	712.607	0.69083
1896	294.973	0.261585	1846	286.426	0.424256	1631	278.371	0.42322	1963	320.064	1.1	1561	712.941	0.688609
1895	294.677	0.261064	1845	286.359	0.420471	1630	278.346	0.421834	1963	320.764	1.1	1560	713.244	0.686863
1894	294.362	0.260893	1844	286.294	0.415414	1629	278.315	0.420196	1960.7	317.064	1.1	1559	713.519	0.685888
1893	294.03	0.260896	1843	286.233	0.40925	1628	278.28	0.418566	1959	317.664	1.1	1558	713.77	0.68597
1892	293.684	0.261435	1842	286.175	0.402153	1627	278.247	0.417148	1958	315.764	1.1	1557	713.997	0.687329
1891	293.325	0.263368	1841	286.12	0.394281	1626	278.218	0.416035	1957	315.364	1.1	1556	714.204	0.690099
1890	292.959	0.267676	1840	286.069	0.385767	1625	278.198	0.415285	1956.1	317.664	1.1	1555	714.392	0.694325
1889	292.592	0.274681	1839	286.022	0.376701	1624	278.188	0.415134	1955.2	314.964	1.1	1554	714.564	0.699975
1888	292.229	0.284017	1838	285.978	0.367128	1623	278.189	0.415806	1955.2	315.464	1.1	1553	714.721	0.707007
1887	291.87	0.295121	1837	285.939	0.357047	1622	278.201	0.417396	1955.2	316.064	1.1	1552	714.865	0.715335
1886	291.518	0.307241	1836	285.903	0.346464	1621	278.225	0.419852	1955	314.864	1.1	1551	714.999	0.72485
1885	291.178	0.319432	1835	285.871	0.335488	1620	278.262	0.422983	1955	315.164	1.1	1550	715.125	0.735376
1884	290.855	0.330817	1834	285.842	0.324286	1619	278.313	0.426539	1954	312.364	1.1	1549	715.246	0.746663
1883	290.549	0.34081	1833	285.815	0.313061	1618	278.376	0.430332	1954	313.264	1.1	1548	715.363	0.758391
1882	290.256	0.349645	1832	285.789	0.302039	1617	278.45	0.434142	1954	314.064	1.1	1547	715.476	0.770237
1881	289.976	0.357757	1831	285.763	0.291461	1616	278.532	0.437681	1954	313.064	1.1	1546	715.587	0.781819
1880	289.706	0.365395	1830	285.738	0.281568	1615	278.622	0.440655	1953	313.464	1.1	1545	715.695	0.792706
1879	289.447	0.372508	1829	285.711	0.272589	1614	278.718	0.44288	1950	313.964	1.1	1544	715.797	0.802552
1878	289.198	0.378767	1828	285.683	0.264723	1613	278.817	0.444188	1949.3	312.764	1.1	1543	715.892	0.811133
1877	288.957	0.383783	1827	285.653	0.258131	1612	278.92	0.444432	1949	311.264	1.1	1542	715.977	0.81844
1876	288.722	0.387512	1826	285.62	0.252919	1611	279.024	0.443582	1949	312.564	1.1	1541	716.053	0.824596
1875	288.493	0.389961	1825	285.583	0.249094	1610	279.128	0.441649	1948	311.864	1.1	1540	716.117	0.829722
1874	288.266	0.391086	1824	285.541	0.246452	1609	279.232	0.438715	1947	312.164	1.1	1539	716.169	0.833901
1873	288.041	0.390907	1823	285.496	0.244705	1608	279.336	0.435129	1947	311.364	1.1	1538	716.207	0.837175
1872	287.821	0.389742	1822	285.446	0.243544	1607	279.441	0.43127	1947	312.864	1.1	1537	716.23	0.839534
1871	287.609	0.388216	1821	285.391	0.242668	1606	279.546	0.427449	1946	312.864	1.1	1536	716.237	0.840918
1870	287.407	0.386761	1820	285.33	0.241905	1605	279.654	0.423895	1945	310.964	1.1	1535	716.226	0.841239
1869	287.217	0.38549	1819	285.265	0.241285	1604	279.764	0.420794	1945	311.064	1.1	1534	716.198	0.840459
1868	287.043	0.384401	1818	285.195	0.240908	1603	279.876	0.41835	1944	312.764	1.1	1533	716.152	0.838553
1867	286.888	0.383389	1817	285.122	0.24091	1602	279.988	0.416662	1944	313.464	1.1	1532	716.086	0.835459
1866	286.755	0.382054	1816	285.046	0.241447	1601	280.1	0.415756	1944	312.664	1.1	1531	716.001	0.831081
1865	286.644	0.379906	1815	284.966	0.242682	1600	280.21	0.415812	1943	311.864	1.1	1530	715.897	0.825336
1864	286.554	0.376352	1814	284.884	0.244767	1599	280.318	0.416954	1943	312.364	1.1	1529	715.773	0.818216
1863	286.485	0.370868	1813	284.8	0.247832	1598	280.421	0.419155	1942.1	313.664	1.1	1528	715.632	0.80973
1862	286.433	0.363529	1812	284.714	0.251978	1597	280.518	0.422254	1942	312.264	1.1	1527	715.473	0.799932
1861	286.393	0.354827	1811	284.627	0.257268	1596	280.613	0.426027	1942	312.964	1.1	1526	715.301	0.788931
1860	286.364	0.345572	1810	284.539	0.263731	1595	280.707	0.430228	1941.5	311.664	1.1	1525	715.116	0.776864
1859	286.341	0.336594	1809	284.451	0.271363	1594	280.803	0.434593	1941	311.864	1.1	1524	714.921	0.763947
1858	286.321	0.328606	1808	284.363	0.280111	1593	280.903	0.438853	1941	312.064	1.1	1523	714.718	0.750448
1857	286.302	0.322156	1807	284.276	0.289748	1592	281.01	0.442837	1940	313.264	1.1	1522	714.508	0.736672
1856	286.282	0.317378	1806	284.19	0.299981	1591	281.125	0.446649	1940	312.364	1.1	1521	714.291	0.722981
1855	286.256	0.313909	1805	284.105	0.310511	1590	281.248	0.450361	1939.74	310.323	1.6	1520	714.066	0.70984
1854	286.223	0.311182	1804	284.022	0.321048	1589	281.38	0.453916	1939.1	310.564	1.1	1519	713.829	0.697724
1853	286.176	0.309225	1803	283.942	0.331329	1588	281.522	0.457142	1939	311.864	1.1	1518	713.58	0.687055
1852	286.109	0.308557	1802	283.864	0.341136	1587	281.673	0.459876	1939	312.264	1.1	1517	713.313	0.678125
1851	286.022	0.309544	1801	283.789	0.35037	1586	281.832	0.462274	1938	310.964	1.1	1516	713.028	0.671063
1850	285.916	0.312231	1800	283.719	0.359029	1585	281.999	0.464604	1937.2	309.264	1.1	1515	712.721	0.665815
1849	285.792	0.316207	1799	283.652	0.367119	1584	282.17	0.46712	1936.5	310.364	1.1	1514	712.39	0.662201
1848	285.652	0.320739	1798	283.588	0.374593	1583	282.345	0.470045	1935	310.564	1.1	1513	712.032	0.660028
1847	285.5	0.325402	1797	283.527	0.381339	1582	282.523	0.473557	1934.79	305.823	0.2	1512	711.646	0.659102
1846	285.344	0.330175	1796	283.467	0.387183	1581	282.7	0.477819	1934.5	309.164	1.1	1511	711.232	0.659198
1845	285.188	0.335336	1795	283.408	0.391901	1580	282.876	0.483009	1933	309.164	1.1	1510	710.791	0.660072
1844	285.035	0.341136	1794	283.349	0.395229	1579	283.049	0.489264	1933	308.564	1.1	1509	710.323	0.66147
1843	284.883	0.347572	1793	283.291	0.396889	1578	283.218	0.496626	1932.98	305.223	1.3	1508	709.827	0.663089
1842	284.737	0.35457	1792	283.231	0.39661	1577	283.379	0.505013	1929	307.064	1.1	1507	709.306	0.664622
1841	284.599	0.361868	1791	283.17	0.394164	1576	283.533	0.514217	1928.8	309.164	1.1	1506	708.762	0.665866
1840	284.473	0.369003	1790	283.108	0.389602	1575	283.676	0.523908	1927.8	306.564	1.1	1505	708.202	0.666766
1839	284.358	0.375577	1789	283.043	0.383568	1574	283.808	0.53367	1927.2	306.364	1.1	1504	707.629	0.667365
1838	284.253	0.381273	1788	282.976	0.376795	1573	283.927	0.543031	1925	305.464	1.1	1503	707.049	0.667845
1837	284.159	0.385929	1787	282.907	0.369974	1572	284.03	0.551511	1925	306.164	1.1	1502	706.464	0.668445
1836	284.073	0.389691	1786	282.835	0.36371	1571	284.117	0.558729	1924.45	302.623	0.3	1501	705.874	0.669396
1835	283.996	0.39269	1785	282.762	0.358488	1570	284.188	0.564594	1923.6	306.564	1.1	1500	705.28	0.670861
1834	283.927	0.395014	1784	282.686	0.354646	1569	284.243	0.569084	1923	304.564	1.1	1499	704.682	0.672922
1833	283.865	0.397249	1783	282.607	0.35237	1568	284.283	0.572175	1919	304.964	1.1	1498	704.082	0.675608
1832	283.808	0.400446	1782	282.525	0.351661	1567	284.308	0.573888	1918.6	304.664	1.1	1497	703.478	0.678898
1831	283.757	0.405532	1781	282.44	0.352521	1566	284.321	0.574395	1916	302.664	1.1	1496	702.871	0.68276
1830	283.712	0.412987	1780	282.351	0.355053	1565	284.322	0.573887	1915.79	297.523	1.2	1495	702.263	0.687202
1829	283.673	0.42269	1779	282.261	0.359371	1564	284.312	0.572509	1914	301.364	1.1	1494	701.656	0.692232
1828	283.641	0.433956	1778	282.169	0.365557	1563	284.295	0.570338	1914	302.064	1.1	1493	701.055	0.697907
1827	283.615	0.445714	1777	282.077	0.373633	1562	284.27	0.567381	1913	302.064	1.1	1492	700.462	0.704233
1826	283.597	0.456896	1776	281.984	0.383543	1561	284.239	0.563581	1911.5	299.764	1.1	1491	699.882	0.711111
1825	283.588	0.467293	1775	281.892	0.395153	1560	284.205	0.558835	1909	301.764	1.1	1490	699.317	0.718295
1824	283.587	0.477235	1774	281.802	0.408237	1559	284.168	0.553026	1908.42	299.423	1.4	1489	698.771	0.72543
1823	283.592	0.487182	1773	281.714	0.422275	1558	284.129	0.546189	1906	298.264	1.1	1488	698.245	0.732135
1822	283.602	0.497549	1772	281.628	0.436552	1557	284.091	0.538867	1906	299.864	1.1	1487	697.74	0.738101
1821	283.615	0.508592	1771	281.545	0.450339	1556	284.055	0.531723	1904.8	300.364	1.1	1486	697.254	0.743173
1820	283.63	0.520336	1770	281.466	0.462913	1555	284.022	0.525369	1904	296.464	1.1	1485	696.784	0.747286
1819	283.643	0.532547	1769	281.392	0.473571	1554	283.993	0.520304	1902	297.064	1.1	1484	696.329	0.750564
1818	283.655	0.544743	1768	281.322	0.481646	1553	283.971	0.516871	1902	296.364	1.1	1483	695.888	0.753326
1817	283.662	0.556232	1767	281.258	0.48651	1552	283.956	0.515228	1900.8	297.864	1.1	1482	695.46	0.755979
1816	283.663	0.566168	1766	281.2	0.487636	1551	283.95	0.515355	1900.03	294.623	0.6	1481	695.045	0.758987
1815	283.656	0.573614	1765	281.147	0.485113	1550	283.954	0.517074	1899	296.064	1.1	1480	694.643	0.76277
1814	283.64	0.577618	1764	281.1	0.479453	1549	283.97	0.520157	1899	297.364	1.1	1479	694.254	0.767666
1813	283.614	0.577602	1763	281.057	0.471212	1548	283.995	0.524507	1899	297.564	1.1	1478	693.878	0.773892
1812	283.577	0.573851	1762	281.017	0.460978	1547	284.028	0.530052	1896	299.564	1.1	1477	693.515	0.781526
1811	283.529	0.566893	1761	280.981	0.449358	1546	284.066	0.536657	1894	295.164	1.1	1476	693.165	0.790501
1810	283.47	0.557352	1760	280.947	0.436975	1545	284.108	0.544111	1893	295.964	1.1	1475	692.828	0.800619
1809	283.402	0.545898	1759	280.915	0.424454	1544	284.152	0.552115	1892.1	296.064	1.1	1474	692.505	0.811567
1808	283.323	0.53321	1758	280.883	0.412416	1543	284.196	0.560295	1892.05	292.723	0.8	1473	692.196	0.822954
1807	283.234	0.519944	1757	280.852	0.401457	1542	284.237	0.568226	1889	292.864	1.1	1472	691.9	0.83438
1806	283.135	0.506702	1756	280.821	0.392131	1541	284.273	0.575465	1889	293.564	1.1	1471	691.619	0.845569
1805	283.025	0.494002	1755	280.788	0.384931	1540	284.303	0.581593	1887	295.064	1.1	1470	691.354	0.856397
1804	282.907	0.482254	1754	280.754	0.380235	1539	284.325	0.58636	1886	291.964	1.1	1469	691.105	0.86686
1803	282.778	0.471759	1753	280.719	0.378304	1538	284.34	0.589998	1884.4	290.364	1.1	1468	690.872	0.877046
1802	282.64	0.462706	1752	280.683	0.379279	1537	284.35	0.592868	1884	291.164	1.1	1467	690.654	0.88709
1801	282.492	0.45521	1751	280.648	0.383159	1536	284.357	0.595304	1883.73	290.823	0.3	1466	690.452	0.897055
1800	282.335	0.449365	1750	280.613	0.389793	1535	284.363	0.597576	1883	293.264	1.1	1465	690.266	0.906941
1799	282.169	0.445327	1749	280.579	0.398896	1534	284.369	0.599863	1878	290.164	1.1	1464	690.094	0.916847
1798	281.992	0.443323	1748	280.546	0.410083	1533	284.378	0.602241	1874	291.864	1.1	1463	689.937	0.926964
1797	281.807	0.443265	1747	280.515	0.422908	1532	284.391	0.604685	1873	288.564	1.1	1462	689.794	0.937466
1796	281.613	0.444562	1746	280.486	0.436894	1531	284.409	0.607083	1872.53	288.523	0.3	1461	689.664	0.948463
1795	281.413	0.446378	1745	280.459	0.451458	1530	284.436	0.60927	1870	288.764	1.1	1460	689.547	0.959988
1794	281.205	0.448342	1744	280.435	0.465954	1529	284.471	0.611091	1869.1	289.064	1.1	1459	689.442	0.971979
1793	280.993	0.450409	1743	280.412	0.479763	1528	284.515	0.612521	1867	286.564	1.1	1458	689.349	0.98428
1792	280.776	0.452802	1742	280.392	0.492295	1527	284.564	0.613561	1864	286.764	1.1	1457	689.267	0.996647
1791	280.556	0.455829	1741	280.373	0.503	1526	284.617	0.614173	1862	287.964	1.1	1456	689.195	1.00875
1790	280.334	0.459784	1740	280.357	0.511375	1525	284.672	0.614257	1861.66	287.023	1.5	1455	689.133	1.02021
1789	280.112	0.464869	1739	280.343	0.517014	1524	284.727	0.613641	1859	287.864	1.1	1454	689.08	1.03057
1788	279.891	0.471144	1738	280.33	0.519928	1523	284.78	0.612088	1856.14	285.423	0.3	1453	689.036	1.0394
1787	279.672	0.478508	1737	280.32	0.520357	1522	284.83	0.609317	1855	286.264	1.1	1452	689.001	1.04625
1786	279.457	0.486695	1736	280.313	0.518514	1521	284.874	0.605036	1854	288.364	1.1	1451	688.974	1.05081
1785	279.247	0.495301	1735	280.308	0.514555	1520	284.912	0.599107	1852.3	289.964	1.1	1450	688.957	1.05303
1784	279.042	0.503822	1734	280.307	0.508569	1519	284.941	0.591925	1851	286.564	1.1	1449	688.947	1.0531
1783	278.845	0.511708	1733	280.31	0.500562	1518	284.963	0.584076	1849	289.064	1.1	1448	688.945	1.05133
1782	278.657	0.518421	1732	280.317	0.490466	1517	284.976	0.576193	1847.5	287.464	1.1	1447	688.95	1.04812
1781	278.479	0.523497	1731	280.328	0.478137	1516	284.981	0.568916	1846.23	285.623	1.1	1446	688.959	1.04391
1780	278.312	0.526662	1730	280.344	0.463419	1515	284.978	0.562865	1846	284.664	1.1	1445	688.974	1.03922
1779	278.154	0.528347	1729	280.362	0.446494	1514	284.966	0.558611	1846	286.364	1.1	1444	688.992	1.03461
1778	278.004	0.529187	1728	280.383	0.427788	1513	284.945	0.556651	1844	287.864	1.1	1443	689.014	1.03071
1777	277.862	0.529556	1727	280.403	0.407798	1512	284.914	0.557406	1841	284.364	1.1	1442	689.038	1.02816
1776	277.726	0.52965	1726	280.421	0.387089	1511	284.875	0.561215	1838	285.464	1.1	1441	689.063	1.02762
1775	277.597	0.529467	1725	280.434	0.366291	1510	284.825	0.568379	1837.2	284.023	0.7	1440	689.089	1.02977
1774	277.474	0.528839	1724	280.442	0.346095	1509	284.768	0.579199	1834.5	285.064	1.1	1439	689.115	1.03529
1773	277.356	0.527566	1723	280.442	0.327253	1508	284.702	0.593825	1833	285.864	1.1	1438	689.139	1.04481
1772	277.243	0.525952	1722	280.432	0.310562	1507	284.631	0.612171	1826.9	286.464	1.1	1437	689.162	1.05894
1771	277.137	0.524622	1721	280.411	0.296774	1506	284.554	0.633908	1826.2	282.664	1.1	1436	689.182	1.07821
1770	277.038	0.524144	1720	280.378	0.286505	1505	284.473	0.658485	1826.03	284.623	0.2	1435	689.199	1.1031
1769	276.945	0.52491	1719	280.335	0.280196	1504	284.389	0.685172	1821.35	284.723	0.6	1434	689.212	1.13402
1768	276.861	0.527058	1718	280.281	0.278042	1503	284.303	0.713116	1814.2	285.664	1.1	1433	689.22	1.17125
1767	276.784	0.53044	1717	280.22	0.280034	1502	284.216	0.741388	1808.89	283.123	0.3	1432	689.226	1.21493
1766	276.716	0.534624	1716	280.153	0.285949	1501	284.129	0.769107	1802.61	283.123	0.7	1431	689.231	1.26502
1765	276.657	0.538937	1715	280.082	0.29539	1500	284.042	0.795728	1801.19	281.323	0.7	1430	689.234	1.32124
1764	276.607	0.542546	1714	280.008	0.307844	1499	283.955	0.820897	1799.6	282.464	1.1
1763	276.568	0.544557	1713	279.934	0.322765	1498	283.869	0.844356	1799.3	285.064	1.1
1762	276.538	0.544434	1712	279.862	0.339613	1497	283.783	0.865921	1796.1	282.964	1.1
1761	276.518	0.542281	1711	279.791	0.357796	1496	283.697	0.885466	1794.4	282.864	1.1
1760	276.506	0.538448	1710	279.722	0.376646	1495	283.611	0.902911	1791.14	282.423	1.2
1759	276.502	0.53336	1709	279.657	0.395342	1494	283.526	0.918213	1783.73	280.423	0.6
1758	276.505	0.527458	1708	279.594	0.413008	1493	283.44	0.931357	1782.52	282.923	0.9
1757	276.515	0.521163	1707	279.534	0.428745	1492	283.355	0.942352	1780.6	278.164	1.1
1756	276.531	0.514851	1706	279.478	0.441647	1491	283.27	0.951224	1779.6	280.864	1.1
1755	276.552	0.508846	1705	279.425	0.450814	1490	283.185	0.958019	1774.66	280.523	0.3
1754	276.578	0.503437	1704	279.376	0.455365	1489	283.1	0.962796	1773.7	279.164	1.1
1753	276.608	0.498918	1703	279.331	0.454745	1488	283.016	0.965625	1766.65	278.723	1.3
1752	276.642	0.495648	1702	279.29	0.449455	1487	282.931	0.966589	1763.5	277.664	1.1
1751	276.678	0.4941	1701	279.252	0.440252	1486	282.847	0.965782	1762.8	278.064	1.1
1750	276.718	0.494521	1700	279.218	0.427916	1485	282.763	0.963307	1755.49	280.423	0.6
1749	276.761	0.496804	1699	279.186	0.413231	1484	282.679	0.959277	1752.2	278.564	1.1
1748	276.806	0.500773	1698	279.157	0.396975	1483	282.595	0.953816	1752	277.764	1.1
1747	276.855	0.506543	1697	279.13	0.3799	1482	282.511	0.947057	1749.2	278.264	1.1
1746	276.907	0.514046	1696	279.106	0.362722	1481	282.427	0.939143	1746.66	278.823	0.6
1745	276.961	0.522935	1695	279.083	0.346087	1480	282.344	0.930229	1742.7	278.064	1.1
1744	277.018	0.532614	1694	279.062	0.330507	1479	282.26	0.920479	1739.68	279.323	1.4
1743	277.078	0.542311	1693	279.043	0.316426	1478	282.177	0.910071	1734.1	279.564	1.1
1742	277.14	0.551234	1692	279.026	0.304063	1477	282.094	0.899192	1730.75	277.423	1.2
1741	277.203	0.559117	1691	279.011	0.293452	1476	282.011	0.888041	1722.9	278.864	1.1
1740	277.266	0.566044	1690	278.997	0.284581	1475	281.928	0.876832	1722.8	278.264	1.1
1739	277.328	0.57209	1689	278.984	0.277389	1474	281.845	0.865786	1722.28	280.123	0.4
1738	277.386	0.57727	1688	278.973	0.271768	1473	281.762	0.855137	1720.44	280.923	0.4
1737	277.44	0.581511	1687	278.963	0.267589	1472	281.679	0.845125	1712.92	277.623	0.6
1736	277.488	0.584661	1686	278.954	0.264712	1471	281.597	0.835998	1711.17	278.323	0.6
1735	277.528	0.58653	1685	278.946	0.262979	1470	281.514	0.828008	1704.05	277.723	1.8
1734	277.56	0.586946	1684	278.938	0.262207	1469	281.432	0.821401	1695.88	278.223	0.6
1733	277.582	0.585988	1683	278.931	0.262183	1468	281.349	0.816421	1694.1	277.864	1.1
1732	277.595	0.584302	1682	278.924	0.262674	1467	281.267	0.813297	1693.57	277.623	0.4
1731	277.599	0.582691	1681	278.916	0.263428	1466	281.184	0.81224	1689.6	277.664	1.1
1730	277.595	0.581929	1680	278.909	0.264188	1465	281.102	0.813435	1688.62	277.623	0.5
1729	277.586	0.582655	1679	278.901	0.264701	1464	281.02	0.817036	1688	278.27	1.03
1728	277.57	0.585291	1678	278.893	0.264737	1463	280.938	0.823159	1681.9	277.264	1.1
1727	277.549	0.589981	1677	278.884	0.264111	1462	280.856	0.831882	1680	277.38	1.03
1726	277.524	0.596574	1676	278.874	0.26283	1461	280.774	0.843242	1677.6	277.823	0.7
1725	277.496	0.604642	1675	278.864	0.261079	1460	280.692	0.857232	1676.06	278.323	0.6
1724	277.466	0.613523	1674	278.854	0.259109	1459	280.61	0.87381	1673	276.54	1.03
1723	277.434	0.622403	1673	278.845	0.25716	1458	280.527	0.892895	1668.6	276.423	0.5
1722	277.401	0.630459	1672	278.84	0.255431	1457	280.445	0.91438	1664	276.89	1.03
1721	277.369	0.637298	1671	278.838	0.254057	1456	280.364	0.938131	1661.8	276.723	0.7
1720	277.335	0.642808	1670	278.841	0.253103	1455	280.282	0.963997	1658.34	279.223	0.4
1719	277.302	0.647017	1669	278.85	0.252563	1454	280.2	0.991812	1656	277.92	1.03
1718	277.268	0.650046	1668	278.866	0.252373				1649.6	279.623	0.5
1717	277.234	0.652084	1667	278.89	0.252466				1649.2	278.564	1.1
1716	277.199	0.653361	1666	278.92	0.252779				1647	279.19	1.03
1715	277.165	0.654129	1665	278.957	0.253227				1643	275.97	1.03
1714	277.13	0.65464	1664	279	0.253702				1641.02	277.623	0.9
1713	277.096	0.655132	1663	279.048	0.254075				1640.97	277.923	0.6
1712	277.061	0.655812	1662	279.101	0.254211				1640.1	277.964	1.1
1711	277.026	0.656849	1661	279.159	0.254014				1640	277.68	1.03
1710	276.991	0.658359	1660	279.22	0.253668				1635	280.29	1.03
1709	276.956	0.660401	1659	279.282	0.253487				1632.57	277.523	1
1708	276.921	0.662971	1658	279.343	0.253774				1631.95	280.823	0.3
1707	276.887	0.666008	1657	279.401	0.254718				1630	279.87	1.03
1706	276.852	0.669391	1656	279.458	0.256349				1628.9	275.864	1.1
1705	276.817	0.672949	1655	279.511	0.258664				1628.6	280.023	0.5
1704	276.783	0.676473	1654	279.561	0.261631				1626	276.66	1.03
1703	276.749	0.679722	1653	279.608	0.265183				1623.11	279.623	0.3
1702	276.715	0.682442	1652	279.651	0.269223				1620	276.95	1.03
1701	276.681	0.684374	1651	279.69	0.273632				1616.52	277.323	0.6
1700	276.648	0.685277	1650	279.724	0.278278				1616	278.56	1.03
1699	276.615	0.684941	1649	279.753	0.283025				1614.75	278.623	1.1
1698	276.583	0.683211	1648	279.778	0.287756				1613	278.8	1.03
1697	276.55	0.680007	1647	279.799	0.292333				1610.4	273.164	1.1
1696	276.519	0.675355	1646	279.819	0.296574				1610	279.99	1.03
1695	276.487	0.669425	1645	279.838	0.300258				1608.99	280.923	0.5
1694	276.457	0.662574	1644	279.857	0.303136				1605.23	278.923	0.4
1693	276.426	0.655466	1643	279.877	0.304948				1605	279	1.03
1692	276.397	0.649102	1642	279.9	0.305434				1603.4	275.664	1.1
1691	276.369	0.644389	1641	279.927	0.304364				1602	279.77	1.03
1690	276.342	0.642032	1640	279.959	0.301648				1596.77	280.223	0.8
1689	276.318	0.642544	1639	279.994	0.297575				1596.74	279.623	0.9
1688	276.295	0.646505	1638	280.033	0.29251				1593	280	1.03
1687	276.276	0.654407	1637	280.073	0.286788				1591.1	280.064	1.1
1686	276.259	0.666336	1636	280.115	0.280685				1590.38	278.623	0.7
1685	276.247	0.681922	1635	280.156	0.274396				1589	282.48	1.03
1684	276.24	0.700367	1634	280.196	0.268027				1588.3	282.364	1.1
1683	276.237	0.720527	1633	280.234	0.261593				1588	280.46	1.03
1682	276.241	0.741026	1632	280.269	0.25506				1587.48	283.223	0.3
1681	276.25	0.760469	1631	280.299	0.248618				1582	282.45	1.03
1680	276.265	0.778076	1630	280.323	0.242579				1581.91	281.923	1.2
1679	276.286	0.793463	1629	280.341	0.237254				1575.15	282.623	0.9
1678	276.312	0.806428	1628	280.353	0.232958				1573	283.264	1.1
1677	276.342	0.8169	1627	280.358	0.229977				1572	285.15	1.03
1676	276.376	0.824912	1626	280.358	0.228553				1568.59	285.123	0.9
1675	276.414	0.830564	1625	280.353	0.228865				1568	284.74	1.03
1674	276.455	0.834011	1624	280.345	0.230996				1560.4	283.064	1.1
1673	276.498	0.835445	1623	280.334	0.234926				1559	284.11	1.03
1672	276.543	0.835082	1622	280.321	0.240473				1556.91	284.223	0.6
1671	276.59	0.833154	1621	280.307	0.247197				1550	282.21	1.03
1670	276.638	0.829898	1620	280.295	0.254572				1549.7	284.164	1.1
1669	276.686	0.825551	1619	280.285	0.262053				1545.98	284.523	0.5
1668	276.735	0.820341	1618	280.279	0.269099				1540	286.15	1.03
1667	276.783	0.814482	1617	280.279	0.275198				1539.49	282.623	1.5
1666	276.831	0.80817	1616	280.286	0.279877				1530	282.55	1.03
1665	276.877	0.801575	1615	280.301	0.282706				1529.7	284.564	1.1
1664	276.921	0.794838	1614	280.323	0.283351				1527.5	285.023	0.2
1663	276.963	0.788069	1613	280.35	0.281997				1521.59	283.423	0.4
1662	277.002	0.781346	1612	280.383	0.279112				1521	285.76	1.03
1661	277.038	0.774708	1611	280.419	0.275192				1511.16	284.223	0.9
1660	277.07	0.768166	1610	280.457	0.270742				1511	285.56	1.03
1659	277.098	0.761696	1609	280.497	0.266259				1505.54	284.023	0.8
1658	277.122	0.755251	1608	280.537	0.26221				1502	283.65	1.03
1657	277.14	0.748766	1607	280.579	0.25898				1501.5	283.764	1.1
1656	277.152	0.742165	1606	280.623	0.256882				1493.07	284.023	0.1
1655	277.158	0.735371	1605	280.67	0.256142				1484.61	280.923	0.5
1654	277.158	0.728326	1604	280.721	0.256831				1475.15	281.423	0.4
1653	277.151	0.720998	1603	280.777	0.258815				1469.5	280.964	1.1
1652	277.135	0.713408	1602	280.837	0.261852				1465.83	282.023	0.7
1651	277.112	0.705645	1601	280.903	0.265624				1460.28	282.523	0.5
1650	277.081	0.697898	1600	280.974	0.26977				1454	280.24	1.03
1649	277.04	0.690479	1599	281.052	0.273918				1449.97	279.823	0.3
1648	276.99	0.683893	1598	281.136	0.277728				1449.1	283.064	1.1
1647	276.93	0.678768	1597	281.227	0.280925				1439.18	282.223	0.4
1646	276.86	0.675591	1596	281.326	0.283375				1431	283.864	1.1
1645	276.781	0.674624	1595	281.432	0.285367				1430.49	280.623	1.7
1644	276.692	0.67587	1594	281.546	0.287395				1429.3	280.864	1.1
1643	276.592	0.67907	1593	281.667	0.289938				1421.01	281.223	0.5
1642	276.483	0.68375	1592	281.797	0.29342				1413.89	283.323	0.3
1641	276.363	0.689283	1591	281.934	0.298178				1411.3	280.964	1.1
1640	276.232	0.694983	1590	282.08	0.304446				1405.05	281.223	0.1
1639	276.091	0.700376	1589	282.232	0.312379				1398.18	283.523	1.4
1638	275.941	0.705575	1588	282.389	0.322041				1390.5	281.364	1.1
1637	275.782	0.710824	1587	282.548	0.333341				1390.5	281.764	1.1
1636	275.616	0.716326	1586	282.707	0.345862				1383.64	283.923	0.6
1635	275.444	0.72219	1585	282.866	0.358886				1373.87	282.223	0.6
1634	275.266	0.728394	1584	283.025	0.371633				1370.91	282.823	0.9
1633	275.085	0.734768	1583	283.184	0.383317				1361.99	284.023	0.5
1632	274.9	0.740999	1582	283.343	0.393187				1349.7	281.464	1.1
1631	274.713	0.746654	1581	283.501	0.400665				1349.52	283.423	1.3
1630	274.524	0.751212	1580	283.659	0.405809				1342.23	282.423	0.7
1629	274.336	0.754114	1579	283.815	0.408897				1331.98	283.623	0.9
1628	274.149	0.754906	1578	283.969	0.410206				1330.1	284.764	1.1
1627	273.965	0.753678	1577	284.121	0.409993				1320.57	283.223	0.7
1626	273.785	0.750791	1576	284.269	0.408481				1311.91	283.123	0.4
1625	273.611	0.746678	1575	284.413	0.405858				1306.5	282.864	1.1
1624	273.445	0.741805	1574	284.553	0.402301				1303.5	284.123	0.3
1623	273.289	0.736633	1573	284.687	0.398012				1295.05	282.523	0.4
1622	273.144	0.731581	1572	284.814	0.393157				1289.51	283.123	1.3
1621	273.012	0.727002	1571	284.934	0.387842				1279.62	283.423	1.2
1620	272.895	0.723154	1570	285.045	0.382102				1275.8	282.464	1.1
1619	272.794	0.720184	1569	285.146	0.375913				1272.16	282.423	1.3
1618	272.712	0.718116	1568	285.236	0.369208				1262.71	283.623	0.8
1617	272.649	0.716856	1567	285.315	0.362091				1257.6	283.464	1.1
1616	272.609	0.716198	1566	285.384	0.354855				1254.05	284.823	1.1
1615	272.591	0.715848	1565	285.443	0.34785				1249.45	283.723	0.2
1614	272.599	0.715449	1564	285.493	0.341455				1246.45	281.923	0.8
1613	272.634	0.714624	1563	285.534	0.336047				1246.3	283.064	1.1
1612	272.697	0.71301	1562	285.567	0.331978				1240.34	280.823	0.2
1611	272.791	0.710318	1561	285.592	0.32954				1239.88	283.023	0.8
1610	272.917	0.706385	1560	285.61	0.32895				1225.78	282.323	1.3
1609	273.075	0.70141	1559	285.622	0.33033				1222.74	283.523	0.9
1608	273.263	0.695879	1558	285.627	0.333703				1213.38	284.923	1.9
1607	273.48	0.690191	1557	285.627	0.339012				1207.4	284.964	1.1
1606	273.722	0.684567	1556	285.621	0.346135				1205.91	282.823	1.1
1605	273.988	0.679012	1555	285.611	0.354938				1205.06	285.623	0.3
1604	274.276	0.673327	1554	285.597	0.365279				1199.37	282.923	0.6
1603	274.584	0.667169	1553	285.579	0.377012				1192.6	285.264	1.1
1602	274.909	0.660494	1552	285.558	0.389975				1191.98	283.023	0.5
1601	275.249	0.653775	1551	285.534	0.403988				1189.26	286.223	1.2
1600	275.601	0.647561	1550	285.508	0.41886				1187.77	283.423	0.4
1599	275.962	0.642362	1549	285.48	0.434387				1176.57	285.223	1.1
1598	276.33	0.638588	1548	285.45	0.450356				1169.87	284.423	1.3
1597	276.702	0.636491	1547	285.419	0.466552				1165.96	283.823	0.8
1596	277.075	0.636131	1546	285.387	0.482765				1159.6	285.264	1.1
1595	277.448	0.637362	1545	285.356	0.498717				1156.44	285.023	0.4
1594	277.816	0.639848	1544	285.325	0.513832				1152.5	283.423	0.8
1593	278.178	0.643096	1543	285.295	0.52743				1136.8	285.164	1.1
1592	278.531	0.646514	1542	285.269	0.538805				1136.19	286.123	1.2
1591	278.871	0.649475	1541	285.247	0.547236				1135	284.023	0.5
1590	279.197	0.651474	1540	285.229	0.551989				1129.76	283.323	0.4
1589	279.506	0.652287	1539	285.218	0.552349				1117.89	284.223	0.8
1588	279.793	0.651757	1538	285.212	0.548154				1111.21	284.823	0.6
1587	280.058	0.649921	1537	285.212	0.539829				1105.4	284.164	1.1
1586	280.3	0.647188	1536	285.216	0.527861				1101.3	284.623	0.8
1585	280.522	0.644065	1535	285.225	0.512766				1101.28	284.023	0.5
1584	280.724	0.64107	1534	285.236	0.495088				1087.98	285.223	1.4
1583	280.907	0.638671	1533	285.249	0.475396				1087.5	283.764	1.1
1582	281.072	0.637243	1532	285.264	0.454292				1083.94	284.723	0.8
1581	281.22	0.637029	1531	285.28	0.432406				1075.06	284.123	0.4
1580	281.353	0.638111	1530	285.296	0.410405				1066.96	284.523	0.4
1579	281.471	0.640407	1529	285.311	0.388994				1066.63	284.123	0.6
1578	281.575	0.643673	1528	285.324	0.368908				1060.93	283.223	0.8
1577	281.667	0.647533	1527	285.336	0.350897				1058	284.164	1.1
1576	281.747	0.65151	1526	285.344	0.335508				1055.64	282.023	0.3
1575	281.816	0.655078	1525	285.351	0.323063				1049.89	284.423	1.1
1574	281.876	0.657711	1524	285.356	0.313822				1036.8	281.664	1.1
1573	281.928	0.658945	1523	285.36	0.307957				1033.2	283.323	1.3
1572	281.971	0.658561	1522	285.363	0.305521				1033.03	282.623	1
1571	282.009	0.65696	1521	285.366	0.306433				1029.42	280.823	1.2
1570	282.04	0.654737	1520	285.369	0.310373				1028.51	281.023	0.4
1569	282.067	0.652488	1519	285.371	0.316823				1026.64	279.323	1.2
1568	282.089	0.650753	1518	285.372	0.32519				1025.2	282.164	1.1
1567	282.109	0.649953	1517	285.372	0.334853				1024.39	282.223	1.3
1566	282.126	0.65036	1516	285.369	0.345193				1017.7	281.623	1
1565	282.141	0.65207	1515	285.365	0.355622				1007.64	282.223	0.7
1564	282.156	0.655005	1514	285.357	0.365589				1005	281.864	1.1
1563	282.172	0.658932	1513	285.347	0.374593				1005	280.764	1.1
1562	282.188	0.6635	1512	285.333	0.382176				1003.08	282.723	1.4
1561	282.206	0.668302	1511	285.316	0.387935				990.38	281.423	1.3
1560	282.227	0.672944	1510	285.294	0.391624				988.65	280.723	0.6
1559	282.251	0.677356	1509	285.268	0.393296				979.83	280.723	0.6
1558	282.279	0.681858	1508	285.238	0.393023				973.09	279.623	0.9
1557	282.309	0.686779	1507	285.203	0.390845				968.2	279.864	1.1
1556	282.341	0.692373	1506	285.164	0.386764				955.86	280.323	0.7
1555	282.375	0.698769	1505	285.121	0.380751				947.14	280.823	1.1
1554	282.412	0.705949	1504	285.074	0.372877				944.2	280.464	1.1
1553	282.45	0.713744	1503	285.022	0.363346				938.4	279.523	0.9
1552	282.49	0.721846	1502	284.966	0.352399				921.15	279.323	1.2
1551	282.53	0.729845	1501	284.906	0.340308				903.42	279.323	0.5
1550	282.572	0.737273	1500	284.842	0.327375				897.4	280.264	1.1
1549	282.614	0.743698	1499	284.774	0.313926				886.07	282.223	0.2
1548	282.656	0.749098	1498	284.702	0.300313				868.78	279.023	0.5
1547	282.699	0.753776	1497	284.625	0.286911				857.3	280.664	1.1
1546	282.741	0.758118	1496	284.545	0.274111				851.35	278.823	0.2
1545	282.784	0.762552	1495	284.461	0.262314				833.96	281.223	0.7
1544	282.826	0.767505	1494	284.373	0.251915				817	278.923	1.9
1543	282.867	0.773368	1493	284.281	0.243283				799.95	279.023	0.6
1542	282.907	0.780462	1492	284.186	0.236666				799.2	279.864	1.1
1541	282.947	0.789013	1491	284.088	0.232028				791.57	279.423	0.3
1540	282.985	0.799139	1490	283.99	0.229206				783.28	278.223	0.9
1539	283.022	0.81083	1489	283.891	0.227959				765.64	279.623	0.7
1538	283.057	0.823957	1488	283.795	0.227987				764.5	279.864	1.1
1537	283.091	0.838273	1487	283.701	0.228954				749.38	279.323	0.9
1536	283.122	0.853428	1486	283.612	0.230515				732.51	279.423	0.4
1535	283.151	0.868986	1485	283.529	0.232339				729.7	279.864	1.1
1534	283.178	0.884446	1484	283.452	0.234144				698.4	281.064	1.1
1533	283.202	0.899261	1483	283.383	0.235835				667.9	280.764	1.1
1532	283.224	0.912858	1482	283.321	0.237452				632	279.664	1.1
1531	283.242	0.924654	1481	283.266	0.239037				595.6	278.264	1.1
1530	283.257	0.934076	1480	283.217	0.240619				572	278.964	1.1
1529	283.269	0.940609	1479	283.174	0.242209				536.7	277.364	1.1
1528	283.277	0.944125	1478	283.137	0.243791				499.8	277.764	1.1
1527	283.282	0.944769	1477	283.105	0.245328				461.2	278.064	1.1
1526	283.284	0.942758	1476	283.078	0.24676				428.4	278.264	1.1
1525	283.281	0.938361	1475	283.057	0.248018				364.6	278.364	1.1
1524	283.276	0.931891	1474	283.039	0.249038				329.2	280.264	1.1
1523	283.267	0.923693	1473	283.025	0.249791				302.3	281.164	1.1
1522	283.254	0.914135	1472	283.013	0.250246				274.2	281.464	1.1
1521	283.238	0.903605	1471	283.004	0.250365				227.9	282.864	1.1
1520	283.219	0.892498	1470	282.996	0.250098				202.5	282.064	1.1
1519	283.196	0.881213	1469	282.988	0.249378				168.2	281.464	1.1
1518	283.169	0.870137	1468	282.981	0.24813				136	279.464	1.1
1517	283.139	0.859641	1467	282.971	0.246275				104.5	278.864	1.1
1516	283.106	0.850064	1466	282.961	0.243738				56	278.764	1.1
1515	283.069	0.841705	1465	282.947	0.240488				29.5	279.264	1.1
1514	283.028	0.834812	1464	282.93	0.236679				13.3	278.064	1.1
1513	282.984	0.829566	1463	282.91	0.232536
1512	282.937	0.826081	1462	282.887	0.228268
1511	282.886	0.824395	1461	282.859	0.224057
1510	282.832	0.824468	1460	282.826	0.22005
1509	282.774	0.826186	1459	282.789	0.216383
1508	282.712	0.829369	1458	282.749	0.213234
1507	282.647	0.833781	1457	282.707	0.210819
1506	282.579	0.839138	1456	282.663	0.20938
1505	282.507	0.845127	1455	282.619	0.209174
1504	282.431	0.851421	1454	282.576	0.210457
1503	282.352	0.857686	1453	282.535	0.213467
1502	282.269	0.863605	1452	282.497	0.218414
1501	282.183	0.868889	1451	282.464	0.225464
1500	282.094	0.873404	1450	282.435	0.23474
1499	282.002	0.87718	1449	282.413	0.246301
1498	281.907	0.880297	1448	282.396	0.260071
1497	281.81	0.88287	1447	282.384	0.2759
1496	281.712	0.885036	1446	282.376	0.293597
1495	281.613	0.886942	1445	282.372	0.312951
1494	281.512	0.88874	1444	282.372	0.333735
1493	281.412	0.890579	1443	282.373	0.355723
1492	281.311	0.892594	1442	282.377	0.378692
1491	281.211	0.894905	1441	282.381	0.402427
1490	281.112	0.897605	1440	282.386	0.426726
1489	281.015	0.900764	1439	282.39	0.451396
1488	280.919	0.904418	1438	282.394	0.476114
1487	280.825	0.90857	1437	282.399	0.50021
1486	280.735	0.91319	1436	282.403	0.522953
1485	280.647	0.918213	1435	282.41	0.543602
1484	280.563	0.923545	1434	282.418	0.561414
1483	280.482	0.929058	1433	282.429	0.575641
1482	280.406	0.9346	1432	282.444	0.585542
1481	280.335	0.939997	1431	282.464	0.590383
1480	280.269	0.945054	1430	282.488	0.589474
1479	280.209	0.949567	1429	282.517	0.582809
1478	280.155	0.953319	1428	282.551	0.57108
1477	280.108	0.956093	1427	282.59	0.555019
1476	280.067	0.957674	1426	282.633	0.535365
1475	280.034	0.957852	1425	282.681	0.512859
1474	280.008	0.956436	1424	282.731	0.488246
1473	279.991	0.953253	1423	282.786	0.462273
1472	279.982	0.94816	1422	282.843	0.43569
1471	279.983	0.941054	1421	282.903	0.409253
1470	279.992	0.931883	1420	282.965	0.383679
1469	280.012	0.920668	1419	283.03	0.359518
1468	280.042	0.9077	1418	283.094	0.337347
1467	280.08	0.893505	1417	283.159	0.317816
1466	280.127	0.878628	1416	283.223	0.301621
1465	280.18	0.863611	1415	283.285	0.289442
1464	280.24	0.848968	1414	283.345	0.281861
1463	280.305	0.835168	1413	283.401	0.279228
1462	280.374	0.822613	1412	283.455	0.281487
1461	280.447	0.811612	1411	283.506	0.288288
1460	280.523	0.802371	1410	283.556	0.299094
1459	280.601	0.794971	1409	283.606	0.313259
1458	280.68	0.789363	1408	283.655	0.330117
1457	280.759	0.785368	1407	283.705	0.349029
1456	280.837	0.78269	1406	283.756	0.369423
1455	280.914	0.780925	1405	283.81	0.390799
1454	280.988	0.779588	1404	283.866	0.412632
1453	281.059	0.778136	1403	283.924	0.434142
1452	281.126	0.775995	1402	283.983	0.454534
1451	281.187	0.772589	1401	284.042	0.473063
1450	281.243	0.767363	1400	284.1	0.489028
1449	281.292	0.759818	1399	284.156	0.501767
1448	281.333	0.749691	1398	284.209	0.510658
1447	281.367	0.737271	1397	284.258	0.515388
1446	281.394	0.723032	1396	284.303	0.516307
1445	281.413	0.707522	1395	284.345	0.513866
1444	281.425	0.691334	1394	284.383	0.508528
1443	281.43	0.675078	1393	284.417	0.500754
1442	281.427	0.659358	1392	284.447	0.491007
1441	281.417	0.644735	1391	284.473	0.479744
1440	281.4	0.631694	1390	284.496	0.467413
1439	281.377	0.620614	1389	284.515	0.454445
1438	281.346	0.611735	1388	284.53	0.441252
1437	281.308	0.605143	1387	284.541	0.428217
1436	281.264	0.600755	1386	284.549	0.415689
1435	281.213	0.598339	1385	284.552	0.403977
1434	281.155	0.597531	1384	284.552	0.393348
1433	281.091	0.597881	1383	284.548	0.384023
1432	281.02	0.598896	1382	284.541	0.376099
1431	280.942	0.6001	1381	284.531	0.369598
1430	280.859	0.601034	1380	284.519	0.364515
1429	280.774	0.601139	1379	284.507	0.360808
1428	280.691	0.600179	1378	284.494	0.358384
1427	280.609	0.598545	1377	284.482	0.357102
1426	280.529	0.596772	1376	284.472	0.356771
1425	280.451	0.595434	1375	284.464	0.357167
1424	280.376	0.595092	1374	284.459	0.358042
1423	280.304	0.596245	1373	284.458	0.359145
1422	280.235	0.59928	1372	284.46	0.360219
1421	280.17	0.604437	1371	284.466	0.361024
1420	280.108	0.611783	1370	284.474	0.361413
1419	280.05	0.621211	1369	284.484	0.361576
1418	279.997	0.632439	1368	284.496	0.361833
1417	279.949	0.645044	1367	284.509	0.362522
1416	279.905	0.658487	1366	284.522	0.363968
1415	279.867	0.67215	1365	284.534	0.366469
1414	279.834	0.685375	1364	284.545	0.370277
1413	279.807	0.69749	1363	284.554	0.375585
1412	279.786	0.707845	1362	284.561	0.382519
1411	279.772	0.715837	1361	284.564	0.39111
1410	279.764	0.721141	1360	284.564	0.401181
1409	279.762	0.723885	1359	284.561	0.412451
1408	279.766	0.724329	1358	284.555	0.424576
1407	279.774	0.722805	1357	284.548	0.437168
1406	279.787	0.719698	1356	284.538	0.449807
1405	279.803	0.715425	1355	284.527	0.462053
1404	279.823	0.710419	1354	284.515	0.473465
1403	279.845	0.705114	1353	284.501	0.483611
1402	279.87	0.699925	1352	284.487	0.492077
1401	279.897	0.695236	1351	284.473	0.498483
1400	279.924	0.691381	1350	284.458	0.502499
1399	279.953	0.688629	1349	284.444	0.50387
1398	279.981	0.687173	1348	284.43	0.502746
1397	280.009	0.687119	1347	284.417	0.499628
1396	280.036	0.688484	1346	284.406	0.49505
1395	280.062	0.691199	1345	284.396	0.489547
1394	280.085	0.695114	1344	284.389	0.483636
1393	280.106	0.700015	1343	284.385	0.477799
1392	280.124	0.705637	1342	284.384	0.472477
1391	280.139	0.711685	1341	284.387	0.467986
1390	280.149	0.717862	1340	284.392	0.464451
1389	280.155	0.723992	1339	284.4	0.461915
1388	280.158	0.730054	1338	284.41	0.460345
1387	280.156	0.736084	1337	284.422	0.459623
1386	280.152	0.74215	1336	284.435	0.459549
1385	280.144	0.74835	1335	284.448	0.459848
1384	280.134	0.754796	1334	284.461	0.460185
1383	280.122	0.761605	1333	284.474	0.460181
1382	280.107	0.768893	1332	284.486	0.459436
1381	280.091	0.776765	1331	284.497	0.45762
1380	280.074	0.785313	1330	284.507	0.454741
1379	280.056	0.794604	1329	284.515	0.450913
1378	280.037	0.804682	1328	284.523	0.446255
1377	280.018	0.815564	1327	284.529	0.440876
1376	279.998	0.827236	1326	284.535	0.434862
1375	279.979	0.839655	1325	284.54	0.428268
1374	279.961	0.852746	1324	284.545	0.42111
1373	279.944	0.866412	1323	284.549	0.413364
1372	279.928	0.880525	1322	284.553	0.404968
1371	279.914	0.894938	1321	284.557	0.395822
1370	279.901	0.909483	1320	284.561	0.385812
1369	279.891	0.923976	1319	284.565	0.374958
1368	279.883	0.938222	1318	284.569	0.36343
1367	279.879	0.952012	1317	284.573	0.351443
1366	279.877	0.965133	1316	284.577	0.339237
1365	279.88	0.977368	1315	284.581	0.327068
1364	279.886	0.988497	1314	284.584	0.315199
1363	279.896	0.9983	1313	284.587	0.30389
1362	279.911	1.00656	1312	284.589	0.293393
1361	279.931	1.01307	1311	284.591	0.283941
1360	279.955	1.01762	1310	284.592	0.275729
1359	279.986	1.02003	1309	284.592	0.26897
1358	280.022	1.02011	1308	284.59	0.263899
1357	280.065	1.01769	1307	284.586	0.26076
1356	280.113	1.01265	1306	284.58	0.259792
1355	280.169	1.00485	1305	284.571	0.261208
1354	280.232	0.994226	1304	284.56	0.265189
1353	280.302	0.98073	1303	284.544	0.271865
1352	280.381	0.964377	1302	284.526	0.281204
1351	280.467	0.945254	1301	284.505	0.292995
1350	280.562	0.923537	1300	284.483	0.306975
1349	280.665	0.899553	1299	284.46	0.322851
1348	280.776	0.874068	1298	284.436	0.340319
1347	280.895	0.848102	1297	284.413	0.359085
1346	281.019	0.82272	1296	284.391	0.37887
1345	281.147	0.798995	1295	284.371	0.399423
1344	281.279	0.777969	1294	284.353	0.420446
1343	281.414	0.760593	1293	284.338	0.441408
1342	281.549	0.747654	1292	284.326	0.461739
1341	281.684	0.739707	1291	284.316	0.480893
1340	281.818	0.737008	1290	284.309	0.498362
1339	281.95	0.739483	1289	284.304	0.513709
1338	282.078	0.746737	1288	284.302	0.526873
1337	282.202	0.75809	1287	284.302	0.538108
1336	282.319	0.772654	1286	284.304	0.547641
1335	282.43	0.789405	1285	284.308	0.555649
1334	282.532	0.80726	1284	284.313	0.562259
1333	282.626	0.825141	1283	284.32	0.567543
1332	282.708	0.842014	1282	284.328	0.571525
1331	282.779	0.856928	1281	284.337	0.574196
1330	282.837	0.869035	1280	284.346	0.575527
1329	282.882	0.877781	1279	284.356	0.575501
1328	282.913	0.883251	1278	284.367	0.574269
1327	282.932	0.88575	1277	284.379	0.572052
1326	282.94	0.885679	1276	284.392	0.568998
1325	282.937	0.883505	1275	284.406	0.565151
1324	282.923	0.879742	1274	284.423	0.560447
1323	282.9	0.874924	1273	284.442	0.554711
1322	282.869	0.869591	1272	284.465	0.547667
1321	282.829	0.864263	1271	284.49	0.53911
1320	282.782	0.859424	1270	284.517	0.529182
1319	282.729	0.8555	1269	284.545	0.518114
1318	282.67	0.852836	1268	284.575	0.506151
1317	282.606	0.851685	1267	284.604	0.493539
1316	282.537	0.852191	1266	284.632	0.480502
1315	282.465	0.854382	1265	284.658	0.467232
1314	282.39	0.858175	1264	284.682	0.453882
1313	282.313	0.863374	1263	284.702	0.440561
1312	282.234	0.869693	1262	284.719	0.427337
1311	282.155	0.876766	1261	284.73	0.414232
1310	282.075	0.884171	1260	284.736	0.401263
1309	281.997	0.891452	1259	284.736	0.388453
1308	281.92	0.898141	1258	284.729	0.375816
1307	281.845	0.903785	1257	284.715	0.363359
1306	281.773	0.907969	1256	284.693	0.351073
1305	281.704	0.910522	1255	284.663	0.33895
1304	281.639	0.911532	1254	284.623	0.326997
1303	281.577	0.911173	1253	284.573	0.315325
1302	281.518	0.909677	1252	284.516	0.30432
1301	281.463	0.907314	1251	284.451	0.294468
1300	281.41	0.904383	1250	284.381	0.286261
1299	281.361	0.901194	1249	284.307	0.28014
1298	281.316	0.898055	1248	284.23	0.27629
1297	281.273	0.895261	1247	284.154	0.274587
1296	281.234	0.893079	1246	284.08	0.274797
1295	281.198	0.891739	1245	284.01	0.276768
1294	281.166	0.891421	1244	283.945	0.280505
1293	281.136	0.892248	1243	283.887	0.286009
1292	281.11	0.894282	1242	283.835	0.293262
1291	281.087	0.897514	1241	283.793	0.30223
1290	281.067	0.901871	1240	283.76	0.312878
1289	281.051	0.907215	1239	283.736	0.325097
1288	281.038	0.913348	1238	283.722	0.338818
1287	281.028	0.920021	1237	283.718	0.354011
1286	281.021	0.926941	1236	283.722	0.37059
1285	281.017	0.933784	1235	283.734	0.388411
1284	281.017	0.940202	1234	283.755	0.407279
1283	281.02	0.945834	1233	283.783	0.426957
1282	281.026	0.950318	1232	283.818	0.447177
1281	281.035	0.953298	1231	283.861	0.467661
1280	281.047	0.954434	1230	283.91	0.488129
1279	281.063	0.953416	1229	283.965	0.508316
1278	281.082	0.949973	1228	284.027	0.527988
1277	281.104	0.943886	1227	284.093	0.546952
1276	281.129	0.935007	1226	284.165	0.565074
1275	281.157	0.923327	1225	284.242	0.582324
1274	281.188	0.909279	1224	284.322	0.59896
1273	281.222	0.893502	1223	284.405	0.615318
1272	281.258	0.876656	1222	284.489	0.631636
1271	281.296	0.859401	1221	284.573	0.647755
1270	281.335	0.842368	1220	284.656	0.663235
1269	281.376	0.826143	1219	284.738	0.677511
1268	281.417	0.811233	1218	284.817	0.689915
1267	281.459	0.798043	1217	284.891	0.699692
1266	281.501	0.786857	1216	284.961	0.706023
1265	281.543	0.77782	1215	285.026	0.708047
1264	281.584	0.770939	1214	285.083	0.704885
1263	281.625	0.766083	1213	285.133	0.695683
1262	281.664	0.763011	1212	285.175	0.680327
1261	281.702	0.761402	1211	285.209	0.659726
1260	281.737	0.760897	1210	285.237	0.634904
1259	281.771	0.761148	1209	285.259	0.606902
1258	281.802	0.761878	1208	285.276	0.576761
1257	281.83	0.762955	1207	285.289	0.545498
1256	281.855	0.764717	1206	285.298	0.514083
1255	281.878	0.767794	1205	285.305	0.483439
1254	281.899	0.772775	1204	285.308	0.454395
1253	281.919	0.780111	1203	285.31	0.427435
1252	281.938	0.790056	1202	285.311	0.40297
1251	281.957	0.802625	1201	285.312	0.381394
1250	281.976	0.817586	1200	285.316	0.363043
1249	281.996	0.834472	1199	285.323	0.348155
1248	282.017	0.852621	1198	285.334	0.336798
1247	282.04	0.871222	1197	285.349	0.328856
1246	282.065	0.889371	1196	285.368	0.324099
1245	282.093	0.906314	1195	285.39	0.32219
1244	282.123	0.921682	1194	285.415	0.322708
1243	282.156	0.935263	1193	285.443	0.325183
1242	282.191	0.946948	1192	285.473	0.329144
1241	282.227	0.956707	1191	285.505	0.334113
1240	282.266	0.964567	1190	285.538	0.339498
1239	282.307	0.970604	1189	285.57	0.344749
1238	282.349	0.974926	1188	285.6	0.349674
1237	282.393	0.977666	1187	285.629	0.354612
1236	282.438	0.978973	1186	285.656	0.359795
1235	282.485	0.979005	1185	285.682	0.365357
1234	282.532	0.977924	1184	285.706	0.371395
1233	282.581	0.975893	1183	285.728	0.377951
1232	282.63	0.973067	1182	285.748	0.385001
1231	282.681	0.969591	1181	285.764	0.392454
1230	282.732	0.965597	1180	285.779	0.400163
1229	282.783	0.961199	1179	285.789	0.407931
1228	282.835	0.956492	1178	285.797	0.415538
1227	282.887	0.95155	1177	285.801	0.422761
1226	282.939	0.94642	1176	285.8	0.429404
1225	282.99	0.941127	1175	285.796	0.435405
1224	283.042	0.935669	1174	285.789	0.440745
1223	283.094	0.930021	1173	285.779	0.445314
1222	283.145	0.924133	1172	285.766	0.448905
1221	283.195	0.917936	1171	285.752	0.451218
1220	283.245	0.91134	1170	285.736	0.451882
1219	283.294	0.904243	1169	285.72	0.450553
1218	283.341	0.896532	1168	285.703	0.447258
1217	283.388	0.888092	1167	285.687	0.442178
1216	283.434	0.87881	1166	285.672	0.435502
1215	283.478	0.868581	1165	285.659	0.427432
1214	283.52	0.857325	1164	285.647	0.41826
1213	283.561	0.844988	1163	285.638	0.408345
1212	283.6	0.831565	1162	285.63	0.39807
1211	283.638	0.81711	1161	285.623	0.387827
1210	283.673	0.801758	1160	285.618	0.377993
1209	283.706	0.785753	1159	285.613	0.368916
1208	283.737	0.769473	1158	285.609	0.360889
1207	283.765	0.753473	1157	285.606	0.35414
1206	283.791	0.738646	1156	285.603	0.348812
1205	283.814	0.726145	1155	285.601	0.344851
1204	283.835	0.717077	1154	285.6	0.342
1203	283.854	0.712392	1153	285.6	0.339958
1202	283.871	0.712788	1152	285.604	0.338423
1201	283.886	0.718628	1151	285.61	0.337254
1200	283.9	0.729899	1150	285.618	0.336481
1199	283.911	0.74622	1149	285.628	0.336143
1198	283.921	0.766892	1148	285.64	0.336266
1197	283.93	0.790979	1147	285.652	0.336846
1196	283.937	0.817398	1146	285.665	0.337838
1195	283.943	0.844993	1145	285.678	0.339153
1194	283.947	0.872602	1144	285.69	0.340652
1193	283.951	0.8991	1143	285.701	0.342155
1192	283.954	0.92345	1142	285.711	0.343442
1191	283.956	0.945115	1141	285.718	0.344263
1190	283.957	0.963993	1140	285.723	0.344352
1189	283.957	0.980099	1139	285.726	0.343433
1188	283.957	0.993527	1138	285.725	0.34124
1187	283.956	1.00443	1137	285.72	0.337527
1186	283.955	1.013	1136	285.711	0.332092
1185	283.953	1.01946	1135	285.697	0.324999
1184	283.95	1.02406	1134	285.681	0.316827
1183	283.947	1.02706	1133	285.663	0.308191
1182	283.943	1.02871	1132	285.645	0.299712
1181	283.94	1.02926	1131	285.628	0.292013
1180	283.935	1.02898	1130	285.612	0.285676
1179	283.931	1.02808	1129	285.6	0.281183
1178	283.926	1.02679	1128	285.591	0.278774
1177	283.922	1.0253	1127	285.585	0.278501
1176	283.917	1.02376	1126	285.582	0.280279
1175	283.912	1.02229	1125	285.581	0.283887
1174	283.907	1.021	1124	285.583	0.288991
1173	283.902	1.01993	1123	285.587	0.295175
1172	283.897	1.0191	1122	285.594	0.301982
1171	283.892	1.01848	1121	285.602	0.308944
1170	283.888	1.018	1120	285.612	0.315613
1169	283.884	1.01758	1119	285.624	0.321584
1168	283.88	1.0171	1118	285.637	0.326516
1167	283.876	1.01639	1117	285.651	0.330197
1166	283.873	1.01529	1116	285.666	0.332768
1165	283.87	1.01362	1115	285.681	0.334505
1164	283.867	1.01119	1114	285.697	0.335693
1163	283.866	1.00782	1113	285.712	0.336608
1162	283.864	1.00334	1112	285.728	0.3375
1161	283.864	0.997605	1111	285.742	0.338587
1160	283.864	0.990501	1110	285.756	0.340072
1159	283.864	0.981974	1109	285.769	0.342167
1158	283.866	0.972177	1108	285.782	0.345043
1157	283.868	0.961423	1107	285.794	0.348814
1156	283.87	0.950067	1106	285.807	0.353533
1155	283.873	0.938485	1105	285.82	0.359193
1154	283.876	0.927063	1104	285.833	0.365741
1153	283.878	0.916184	1103	285.847	0.373094
1152	283.881	0.906213	1102	285.861	0.381167
1151	283.884	0.897479	1101	285.877	0.389892
1150	283.886	0.890264	1100	285.894	0.399248
1149	283.888	0.884787	1099	285.911	0.409214
1148	283.889	0.881193	1098	285.929	0.419733
1147	283.889	0.879543	1097	285.946	0.430684
1146	283.888	0.879813	1096	285.963	0.441877
1145	283.887	0.88189	1095	285.979	0.453054
1144	283.884	0.885581	1094	285.994	0.463889
1143	283.88	0.890623	1093	286.006	0.474003
1142	283.875	0.89669	1092	286.017	0.48297
1141	283.868	0.903413	1091	286.024	0.490337
1140	283.86	0.910394	1090	286.029	0.495629
1139	283.85	0.917219	1089	286.03	0.498369
1138	283.838	0.923475	1088	286.026	0.498083
1137	283.824	0.928766	1087	286.019	0.49445
1136	283.807	0.932758	1086	286.007	0.487706
1135	283.789	0.935432	1085	285.992	0.478231
1134	283.769	0.936936	1084	285.972	0.466384
1133	283.747	0.937451	1083	285.949	0.452493
1132	283.723	0.937185	1082	285.923	0.436868
1131	283.697	0.936357	1081	285.893	0.419837
1130	283.67	0.935188	1080	285.861	0.401751
1129	283.641	0.933897	1079	285.827	0.382972
1128	283.611	0.932687	1078	285.79	0.363873
1127	283.58	0.931739	1077	285.751	0.344827
1126	283.547	0.931205	1076	285.711	0.326211
1125	283.514	0.931205	1075	285.669	0.308398
1124	283.479	0.931817	1074	285.626	0.291738
1123	283.444	0.933078	1073	285.582	0.276521
1122	283.408	0.93498	1072	285.537	0.26303
1121	283.371	0.93747	1071	285.49	0.251545
1120	283.334	0.940455	1070	285.441	0.242314
1119	283.296	0.943797	1069	285.39	0.235533
1118	283.258	0.947327	1068	285.337	0.231326
1117	283.219	0.950843	1067	285.282	0.22974
1116	283.18	0.954118	1066	285.224	0.23074
1115	283.142	0.956911	1065	285.164	0.234205
1114	283.103	0.958966	1064	285.104	0.239973
1113	283.065	0.960027	1063	285.043	0.247835
1112	283.026	0.959841	1062	284.983	0.257539
1111	282.988	0.958168	1061	284.924	0.268825
1110	282.951	0.95479	1060	284.867	0.281476
1109	282.914	0.949519	1059	284.812	0.295432
1108	282.878	0.942215	1058	284.76	0.310648
1107	282.842	0.932791	1057	284.711	0.327029
1106	282.808	0.921242	1056	284.666	0.344424
1105	282.774	0.907662	1055	284.623	0.362623
1104	282.741	0.892473	1054	284.584	0.381156
1103	282.71	0.876439	1053	284.546	0.399385
1102	282.68	0.860384	1052	284.508	0.416669
1101	282.651	0.845137	1051	284.468	0.432389
1100	282.624	0.831499	1050	284.425	0.445963
1099	282.598	0.8202	1049	284.378	0.456945
1098	282.575	0.811853	1048	284.327	0.465389
1097	282.553	0.806908	1047	284.272	0.471541
1096	282.533	0.805613	1046	284.212	0.475655
1095	282.516	0.807999	1045	284.149	0.477985
1094	282.5	0.813867	1044	284.083	0.478775
1093	282.487	0.822811	1043	284.014	0.478246
1092	282.477	0.834253	1042	283.942	0.476597
1091	282.469	0.847479	1041	283.867	0.473994
1090	282.464	0.861696	1040	283.79	0.470574
1089	282.462	0.876068	1039	283.711	0.466441
1088	282.463	0.88976	1038	283.631	0.461669
1087	282.468	0.901979	1037	283.548	0.456314
1086	282.475	0.912246	1036	283.465	0.450416
1085	282.484	0.920442	1035	283.38	0.44402
1084	282.497	0.926563	1034	283.295	0.437191
1083	282.511	0.930685	1033	283.209	0.430046
1082	282.526	0.932945	1032	283.124	0.422924
1081	282.543	0.933524	1031	283.041	0.416495
1080	282.561	0.932633	1030	282.964	0.411364
1079	282.58	0.930503	1029	282.896	0.407972
1078	282.599	0.927373	1028	282.839	0.406612
1077	282.617	0.923482	1027	282.794	0.407248
1076	282.636	0.919062	1026	282.761	0.409499
1075	282.653	0.914328	1025	282.742	0.412861
1074	282.669	0.909472	1024	282.732	0.416759
1073	282.684	0.904656	1023	282.732	0.420802
1072	282.697	0.900007	1022	282.739	0.424911
1071	282.708	0.895614	1021	282.754	0.429046
1070	282.716	0.891522	1020	282.776	0.433163
1069	282.722	0.887734	1019	282.803	0.437197
1068	282.724	0.884207	1018	282.834	0.441068
1067	282.722	0.88086	1017	282.869	0.444707
1066	282.717	0.877573	1016	282.906	0.448223
1065	282.707	0.874193	1015	282.946	0.451845
1064	282.693	0.870542	1014	282.986	0.455799
1063	282.674	0.866428	1013	283.026	0.460285
1062	282.649	0.861648	1012	283.065	0.465451
1061	282.619	0.856005	1011	283.102	0.471385
1060	282.583	0.849319	1010	283.136	0.478105
1059	282.541	0.84144	1009	283.166	0.485568
1058	282.491	0.832267	1008	283.192	0.493673
1057	282.435	0.821823	1007	283.211	0.502265
1056	282.373	0.810435	1006	283.225	0.510958
1055	282.305	0.798528	1005	283.231	0.519188
1054	282.232	0.786554	1004	283.23	0.52636
1053	282.154	0.774966	1003	283.22	0.531884
1052	282.073	0.764199	1002	283.202	0.535359
1051	281.99	0.754647	1001	283.177	0.536925
1050	281.904	0.746643	1000	283.144	0.536852
1049	281.816	0.740439	999	283.104	0.53542
1048	281.727	0.736188	998	283.058	0.532884
1047	281.639	0.733937	997	283.007	0.529462
1046	281.551	0.733624	996	282.951	0.52531
1045	281.464	0.735078	995	282.891	0.520519
1044	281.379	0.738043	994	282.827	0.515098
1043	281.297	0.742187	993	282.76	0.508986
1042	281.218	0.747131	992	282.692	0.502046
1041	281.143	0.752476	991	282.621	0.494086
1040	281.072	0.757828	990	282.55	0.48488
1039	281.008	0.76283	989	282.479	0.474496
1038	280.949	0.767187	988	282.408	0.463438
1037	280.896	0.770699	987	282.338	0.452146
1036	280.852	0.773335	986	282.269	0.441004
1035	280.814	0.77547	985	282.202	0.430422
1034	280.782	0.777584	984	282.136	0.420805
1033	280.755	0.780044	983	282.072	0.412538
1032	280.733	0.783068	982	282.01	0.405955
1031	280.715	0.786692	981	281.95	0.401322
1030	280.7	0.790763	980	281.893	0.398822
1029	280.686	0.794948	979	281.838	0.398522
1028	280.674	0.798749	978	281.786	0.400233
1027	280.663	0.801546	977	281.738	0.403624
1026	280.651	0.802635	976	281.694	0.408314
1025	280.637	0.801281	975	281.653	0.41388
1024	280.623	0.796998	974	281.618	0.419877
1023	280.606	0.78992	973	281.588	0.425857
1022	280.588	0.7804	972	281.563	0.431468
1021	280.567	0.768919	971	281.542	0.436633
1020	280.546	0.756047	970	281.527	0.441366
1019	280.522	0.742426	969	281.515	0.445717
1018	280.497	0.728733	968	281.507	0.449755
1017	280.47	0.715662	967	281.503	0.453559
1016	280.441	0.703878	966	281.501	0.457209
1015	280.411	0.693988	965	281.501	0.460778
1014	280.379	0.686495	964	281.503	0.464329
1013	280.346	0.681762	963	281.507	0.467914
1012	280.311	0.679979	962	281.511	0.471571
1011	280.275	0.681145	961	281.516	0.475324
1010	280.237	0.685065	960	281.521	0.479191
1009	280.197	0.691371	959	281.526	0.483182
1008	280.156	0.699547	958	281.53	0.487313
1007	280.114	0.708972	957	281.532	0.491604
1006	280.07	0.718959	956	281.533	0.496097
1005	280.025	0.728799	955	281.532	0.500855
1004	279.978	0.737855	954	281.528	0.505922
1003	279.93	0.745801	953	281.522	0.511302
1002	279.881	0.752487	952	281.513	0.516957
1001	279.831	0.757858	951	281.501	0.522796
1000	279.78	0.761933	950	281.486	0.528684
999	279.729	0.764794	949	281.469	0.534445
998	279.677	0.766567	948	281.448	0.539878
997	279.624	0.767414	947	281.423	0.544766
996	279.571	0.76752	946	281.395	0.548991
995	279.518	0.767088	945	281.365	0.552682
994	279.465	0.766331	944	281.331	0.556013
993	279.412	0.765459	943	281.297	0.559146
992	279.359	0.764677	942	281.26	0.562224
991	279.307	0.764179	941	281.224	0.565367
990	279.255	0.764134	940	281.187	0.568675
989	279.204	0.764688	939	281.15	0.572234
988	279.153	0.765954	938	281.115	0.576128
987	279.104	0.768009	937	281.081	0.580458
986	279.055	0.770892	936	281.048	0.585332
985	279.008	0.7746	935	281.017	0.590842
984	278.962	0.77909	934	280.987	0.597043
983	278.918	0.784279	933	280.959	0.603944
982	278.875	0.79005	932	280.933	0.6115
981	278.834	0.79625	931	280.909	0.619608
980	278.795	0.8027	930	280.887	0.628107
979	278.758	0.809199	929	280.867	0.636782
978	278.724	0.815529	928	280.849	0.64537
977	278.691	0.821457	927	280.833	0.653566
976	278.661	0.826749	926	280.82	0.661036
975	278.634	0.831165	925	280.809	0.66742
974	278.609	0.834473	924	280.801	0.672343
973	278.587	0.836449	923	280.796	0.675424
972	278.568	0.836884	922	280.793	0.676281
971	278.553	0.835592	921	280.793	0.674546
970	278.54	0.832414	920	280.796	0.669998
969	278.531	0.827226	919	280.802	0.662793
968	278.526	0.819954	918	280.811	0.653176
967	278.524	0.810681	917	280.823	0.641421
966	278.526	0.799766	916	280.838	0.627819
965	278.53	0.787641	915	280.857	0.612674
964	278.538	0.77477	914	280.878	0.596293
963	278.549	0.761646	913	280.903	0.578983
962	278.561	0.748774	912	280.93	0.561044
961	278.577	0.736663	911	280.961	0.542758
960	278.594	0.725808	910	280.995	0.524386
959	278.613	0.716671	909	281.033	0.506155
958	278.633	0.709661	908	281.074	0.488253
957	278.655	0.705111	907	281.118	0.470822
956	278.678	0.703257	906	281.166	0.453945
955	278.702	0.704225	905	281.217	0.437646
954	278.727	0.708019	904	281.271	0.421888
953	278.752	0.714526	903	281.329	0.406575
952	278.777	0.72352	902	281.39	0.391576
951	278.802	0.734681	901	281.453	0.376785
950	278.828	0.747615	900	281.518	0.362139
949	278.852	0.761873	899	281.583	0.347614
948	278.876	0.776977	898	281.648	0.333222
947	278.899	0.792436	897	281.712	0.319008
946	278.921	0.807759	896	281.774	0.305051
945	278.941	0.822471	895	281.833	0.291458
944	278.96	0.836125	894	281.888	0.278364
943	278.977	0.848387	893	281.939	0.265929
942	278.992	0.859156	892	281.984	0.254334
941	279.006	0.868411	891	282.023	0.243777
940	279.018	0.876177	890	282.054	0.234464
939	279.029	0.882518	889	282.078	0.226598
938	279.038	0.887528	888	282.093	0.22037
937	279.046	0.891326	887	282.098	0.215936
936	279.052	0.894052	886	282.092	0.213411
935	279.057	0.895862	885	282.076	0.212823
934	279.061	0.896926	884	282.049	0.214042
933	279.064	0.897425	883	282.012	0.216876
932	279.065	0.897544	882	281.967	0.221098
931	279.066	0.897474	881	281.915	0.226461
930	279.066	0.897403	880	281.856	0.232708
929	279.065	0.89752	879	281.792	0.239585
928	279.062	0.898003	878	281.723	0.246841
927	279.06	0.899023	877	281.65	0.254241
926	279.056	0.900733	876	281.574	0.261559
925	279.052	0.903273	875	281.497	0.268584
924	279.047	0.906759	874	281.419	0.275119
923	279.042	0.911285	873	281.342	0.280976
922	279.036	0.916918	872	281.265	0.285981
921	279.03	0.923698	871	281.191	0.289971
920	279.023	0.931639	870	281.119	0.29279
919	279.016	0.940725	869	281.052	0.294296
918	279.009	0.950913	868	280.989	0.294377
917	279.002	0.962134	867	280.932	0.293078
916	278.994	0.974296	866	280.88	0.290523
915	278.987	0.987286	865	280.833	0.286851
914	278.98	1.00097	864	280.792	0.282209
913	278.972	1.01521	863	280.755	0.276758
912	278.965	1.02983	862	280.724	0.270673
911	278.958	1.04467	861	280.699	0.264141
910	278.951	1.05955	860	280.679	0.257371
909	278.945	1.07428	859	280.664	0.250592
908	278.939	1.08869	858	280.654	0.244057
907	278.934	1.10258	857	280.65	0.238048
906	278.929	1.11577	856	280.651	0.232874
905	278.924	1.12806	855	280.658	0.228869
904	278.921	1.13928	854	280.67	0.226385
903	278.918	1.14925	853	280.688	0.225775
902	278.915	1.15779	852	280.711	0.227376
901	278.914	1.16473	851	280.74	0.231484
900	278.913	1.16991	850	280.774	0.238266
899	278.914	1.17318	849	280.812	0.247713
898	278.915	1.17439	848	280.854	0.25973
897	278.918	1.1734	847	280.899	0.274167
896	278.921	1.17019	846	280.945	0.290841
895	278.926	1.16487	845	280.993	0.309557
894	278.931	1.15756	844	281.041	0.330123
893	278.938	1.14841	843	281.089	0.352362
892	278.945	1.13755	842	281.135	0.376122
891	278.953	1.12516	841	281.179	0.401273
890	278.962	1.11141	840	281.22	0.427711
889	278.972	1.09646	839	281.257	0.455362
888	278.982	1.08052	838	281.29	0.484175
887	278.993	1.06378	837	281.317	0.514124
886	279.005	1.04644	836	281.337	0.545212
885	279.017	1.02872	835	281.351	0.57746
884	279.029	1.01082	834	281.357	0.610918
883	279.042	0.992978	833	281.354	0.645614
882	279.055	0.975411	832	281.343	0.681378
881	279.068	0.958345	831	281.325	0.717933
880	279.082	0.942003	830	281.3	0.754938
879	279.095	0.926603	829	281.269	0.792004
878	279.109	0.912355	828	281.233	0.828699
877	279.123	0.899454	827	281.192	0.864559
876	279.137	0.888077	826	281.147	0.899091
875	279.151	0.878376	825	281.099	0.931786
874	279.164	0.870478	824	281.049	0.962117
873	279.178	0.864476	823	280.997	0.989551
872	279.191	0.860424	822	280.944	1.01354
871	279.204	0.858341	821	280.891	1.03355
870	279.216	0.858205	820	280.839	1.04903
869	279.228	0.859955	819	280.787	1.05943
868	279.24	0.863494	818	280.737	1.0642
867	279.251	0.868692	817	280.69	1.06282
866	279.262	0.875389	816	280.646	1.05494
865	279.272	0.883403	815	280.605	1.04089
864	279.281	0.892535	814	280.567	1.02124
863	279.29	0.902572	813	280.532	0.996524
862	279.298	0.913295	812	280.5	0.967312
861	279.305	0.924483	811	280.47	0.93417
860	279.311	0.935915	810	280.443	0.897673
859	279.316	0.947377	809	280.418	0.858399
858	279.32	0.958663	808	280.396	0.816931
857	279.323	0.969578	807	280.375	0.773857
856	279.325	0.979977	806	280.356	0.729765
855	279.326	0.9898	805	280.339	0.685252
854	279.326	0.999011	804	280.324	0.640915
853	279.325	1.00759	803	280.311	0.597359
852	279.323	1.01554	802	280.298	0.555192
851	279.32	1.02287	801	280.287	0.515028
850	279.316	1.02959	800	280.277	0.477487
849	279.311	1.03574	799	280.268	0.443148
848	279.305	1.04135	798	280.26	0.412422
847	279.299	1.04646	797	280.252	0.385726
846	279.292	1.05112	796	280.246	0.363522
845	279.284	1.05537	795	280.239	0.346259
844	279.275	1.05927	794	280.233	0.334302
843	279.266	1.06286	793	280.226	0.327838
842	279.256	1.0662	792	280.22	0.326813
841	279.245	1.06933	791	280.213	0.330905
840	279.234	1.07231	790	280.207	0.339372
839	279.222	1.07517	789	280.201	0.351188
838	279.21	1.07797	788	280.196	0.365311
837	279.197	1.08075	787	280.192	0.380765
836	279.184	1.08352	786	280.19	0.396673
835	279.17	1.08634	785	280.19	0.412266
834	279.156	1.08922	784	280.194	0.426878
833	279.142	1.09219	783	280.2	0.439942
832	279.127	1.09525	782	280.21	0.451151
831	279.112	1.09842	781	280.223	0.460573
830	279.096	1.1017	780	280.239	0.468353
829	279.08	1.10508	779	280.258	0.474656
828	279.065	1.10856	778	280.278	0.479661
827	279.049	1.11213	777	280.301	0.483558
826	279.032	1.11575	776	280.325	0.486531
825	279.016	1.1194	775	280.35	0.488765
824	279	1.12306	774	280.377	0.490435
823	278.983	1.12668	773	280.403	0.491703
822	278.967	1.13022	772	280.43	0.492722
821	278.95	1.13364	771	280.457	0.493628
820	278.933	1.13689	770	280.483	0.494543
819	278.917	1.13991	769	280.509	0.495577
818	278.901	1.14266	768	280.533	0.496827
817	278.885	1.14507	767	280.556	0.498386
816	278.868	1.14709	766	280.578	0.500341
815	278.853	1.14866	765	280.597	0.502784
814	278.837	1.14972	764	280.614	0.505789
813	278.822	1.15022	763	280.629	0.509399
812	278.806	1.15009	762	280.642	0.513623
811	278.792	1.14928	761	280.654	0.518427
810	278.777	1.14775	760	280.663	0.523735
809	278.763	1.14543	759	280.672	0.529424
808	278.75	1.1423	758	280.679	0.535328
807	278.736	1.1383	757	280.684	0.54124
806	278.724	1.13342	756	280.689	0.546918
805	278.711	1.12763	755	280.692	0.552095
804	278.7	1.12091	754	280.694	0.556478
803	278.688	1.11326	753	280.696	0.559763
802	278.678	1.1047	752	280.697	0.561637
801	278.668	1.09526	751	280.698	0.561787
800	278.659	1.08498	750	280.698	0.559905
799	278.65	1.07392
798	278.642	1.06222
797	278.635	1.0501
796	278.628	1.0378
795	278.622	1.02556
794	278.617	1.01363
793	278.612	1.00225
792	278.607	0.991658
791	278.603	0.982076
790	278.6	0.973712
789	278.597	0.966751
788	278.594	0.961349
787	278.591	0.95763
786	278.589	0.955679
785	278.586	0.955543
784	278.584	0.957226
783	278.583	0.96069
782	278.581	0.965855
781	278.579	0.972603
780	278.577	0.980784
779	278.576	0.990215
778	278.574	1.00069
777	278.572	1.01199
776	278.57	1.02386
775	278.568	1.03607
774	278.566	1.04836
773	278.563	1.06048
772	278.56	1.07217
771	278.557	1.08319
770	278.553	1.0933
769	278.55	1.10227
768	278.545	1.1099
767	278.54	1.11597
766	278.535	1.12029
765	278.529	1.12271
764	278.523	1.12307
763	278.516	1.12138
762	278.508	1.1178
761	278.5	1.11249
760	278.492	1.10563
759	278.484	1.09744
758	278.475	1.08811
757	278.467	1.07785
756	278.458	1.06688
755	278.45	1.05541
754	278.442	1.04366
753	278.434	1.03184
752	278.427	1.02015
751	278.42	1.00878
750	278.414	0.997907
749	278.408	0.987689
748	278.404	0.978263
747	278.4	0.969742
746	278.397	0.962209
745	278.396	0.955719
744	278.395	0.950295
743	278.396	0.945927
742	278.398	0.942573
741	278.401	0.940161
740	278.406	0.938589
739	278.412	0.93773
738	278.42	0.937437
737	278.43	0.937543
736	278.442	0.937869
735	278.456	0.93823
734	278.472	0.938436
733	278.49	0.938301
732	278.51	0.937645
731	278.533	0.936302
730	278.557	0.934124
729	278.585	0.931001
728	278.615	0.926963
727	278.647	0.922139
726	278.681	0.91668
725	278.717	0.910755
724	278.754	0.904546
723	278.794	0.898238
722	278.834	0.892019
721	278.876	0.886071
720	278.919	0.880569
719	278.962	0.875669
718	279.007	0.871509
717	279.052	0.868201
716	279.097	0.865829
715	279.142	0.864446
714	279.187	0.864069
713	279.233	0.864681
712	279.277	0.866231
711	279.322	0.868634
710	279.365	0.871776
709	279.408	0.875515
708	279.449	0.879686
707	279.49	0.884108
706	279.529	0.888586
705	279.566	0.892917
704	279.602	0.896896
703	279.636	0.900322
702	279.668	0.902999
701	279.697	0.904748
700	279.724	0.905407
699	279.748	0.904839
698	279.77	0.902944
697	279.789	0.899769
696	279.805	0.895538
695	279.818	0.890508
694	279.829	0.884957
693	279.838	0.879171
692	279.844	0.87344
691	279.847	0.868051
690	279.849	0.863278
689	279.848	0.859377
688	279.845	0.856573
687	279.84	0.855056
686	279.834	0.854972
685	279.825	0.856418
684	279.815	0.859437
683	279.803	0.864019
682	279.79	0.870098
681	279.775	0.877559
680	279.759	0.886236
679	279.742	0.895927
678	279.723	0.906395
677	279.703	0.917375
676	279.683	0.928586
675	279.661	0.939733
674	279.638	0.950519
673	279.615	0.960644
672	279.591	0.969815
671	279.567	0.977753
670	279.542	0.984189
669	279.517	0.988878
668	279.491	0.991599
667	279.465	0.992198
666	279.439	0.990758
665	279.412	0.987462
664	279.386	0.982525
663	279.359	0.976184
662	279.331	0.968697
661	279.304	0.960339
660	279.276	0.951396
659	279.247	0.942164
658	279.219	0.932941
657	279.19	0.924023
656	279.16	0.915698
655	279.13	0.90824
654	279.1	0.9019
653	279.069	0.8969
652	279.037	0.893425
651	279.006	0.891619
650	278.973	0.891576
649	278.94	0.893338
648	278.907	0.896895
647	278.873	0.902184
646	278.838	0.909092
645	278.803	0.917461
644	278.767	0.927094
643	278.73	0.937761
642	278.693	0.949207
641	278.655	0.961161
640	278.617	0.973339
639	278.577	0.985452
638	278.537	0.997213
637	278.497	1.00834
636	278.455	1.01855
635	278.413	1.0276
634	278.369	1.03523
633	278.325	1.04122
632	278.281	1.04538
631	278.235	1.04758
630	278.189	1.0479
629	278.142	1.0465
628	278.094	1.04355
627	278.046	1.03926
626	277.998	1.03383
625	277.95	1.02746
624	277.901	1.0204
623	277.853	1.01284
622	277.805	1.00501
621	277.757	0.997131
620	277.71	0.98939
619	277.663	0.981976
618	277.617	0.975055
617	277.572	0.968771
616	277.528	0.963238
615	277.485	0.958544
614	277.443	0.954741
613	277.402	0.951849
612	277.363	0.949851
611	277.325	0.948698
610	277.289	0.948307
609	277.255	0.948564
608	277.222	0.949327
607	277.192	0.950432
606	277.164	0.951696
605	277.138	0.95292
604	277.114	0.953898
603	277.093	0.954418
602	277.074	0.95427
601	277.058	0.953248
600	277.045	0.951159
599	277.035	0.947829
598	277.028	0.943102
597	277.025	0.936858
596	277.024	0.929014
595	277.027	0.919545
594	277.034	0.908669
593	277.043	0.896784
592	277.055	0.884323
591	277.069	0.871739
590	277.086	0.859497
589	277.104	0.848058
588	277.124	0.837864
587	277.144	0.829326
586	277.166	0.8228
585	277.188	0.818573
584	277.21	0.816849
583	277.233	0.817732
582	277.254	0.821227
581	277.275	0.827233
580	277.295	0.835555
579	277.314	0.845912
578	277.331	0.857954
577	277.346	0.87128
576	277.358	0.885452
575	277.368	0.900017
574	277.375	0.914516
573	277.379	0.928498
572	277.38	0.941531
571	277.376	0.953259
570	277.369	0.963564
569	277.358	0.972428
568	277.344	0.979876
567	277.327	0.98597
566	277.307	0.990798
565	277.284	0.994471
564	277.258	0.997112
563	277.23	0.998857
562	277.2	0.999847
561	277.167	1.00023
560	277.133	1.00014
559	277.097	0.999716
558	277.059	0.999096
557	277.02	0.998395
556	276.979	0.99772
555	276.938	0.997163
554	276.895	0.996795
553	276.852	0.996672
552	276.808	0.996826
551	276.764	0.997271
550	276.719	0.997998
549	276.675	0.998977
548	276.631	1.00016
547	276.587	1.00147
546	276.543	1.00284
545	276.5	1.00415
544	276.458	1.0053
543	276.417	1.00617
542	276.377	1.00663
541	276.339	1.00654
540	276.301	1.00579
539	276.266	1.00424
538	276.233	1.00179
537	276.201	0.998329
536	276.172	0.993784
535	276.145	0.988194
534	276.12	0.981679
533	276.097	0.974381
532	276.076	0.96646
531	276.058	0.958098
530	276.041	0.949486
529	276.026	0.940827
528	276.013	0.932329
527	276.002	0.924203
526	275.992	0.916656
525	275.985	0.909891
524	275.978	0.904097
523	275.974	0.899445
522	275.97	0.896088
521	275.969	0.894148
520	275.968	0.893719
519	275.969	0.89486
518	275.972	0.897596
517	275.975	0.901913
516	275.98	0.907763
515	275.986	0.915062
514	275.993	0.923697
513	276.001	0.933526
512	276.01	0.944386
511	276.019	0.956093
510	276.03	0.968451
509	276.041	0.981254
508	276.053	0.994293
507	276.066	1.00736
506	276.08	1.02023
505	276.094	1.03272
504	276.108	1.04463
503	276.123	1.05577
502	276.139	1.06596
501	276.154	1.07507
500	276.17	1.08294
499	276.187	1.08948
498	276.203	1.09473
497	276.22	1.09879
496	276.237	1.10177
495	276.254	1.10381
494	276.271	1.10503
493	276.288	1.10559
492	276.305	1.1056
491	276.323	1.10523
490	276.34	1.10458
489	276.358	1.10381
488	276.375	1.10301
487	276.393	1.10231
486	276.411	1.10179
485	276.428	1.10155
484	276.446	1.10163
483	276.463	1.1021
482	276.48	1.10298
481	276.498	1.10427
480	276.515	1.10598
479	276.532	1.10807
478	276.549	1.1105
477	276.565	1.1132
476	276.582	1.11608
475	276.598	1.11906
474	276.614	1.12203
473	276.63	1.12485
472	276.645	1.12741
471	276.661	1.12956
470	276.675	1.13116
469	276.69	1.13206
468	276.704	1.1321
467	276.718	1.13116
466	276.732	1.12906
465	276.745	1.12569
464	276.758	1.12091
463	276.77	1.11459
462	276.782	1.10663
461	276.793	1.09695
460	276.804	1.08555
459	276.814	1.0726
458	276.824	1.05834
457	276.833	1.043
456	276.842	1.02686
455	276.851	1.01019
454	276.859	0.993312
453	276.866	0.976527
452	276.873	0.960164
451	276.88	0.944556
450	276.886	0.930032
449	276.891	0.916918
448	276.896	0.90552
447	276.901	0.896122
446	276.905	0.888971
445	276.908	0.884268
444	276.912	0.882161
443	276.914	0.882735
442	276.916	0.886011
441	276.918	0.891943
440	276.919	0.900423
439	276.92	0.911283
438	276.92	0.924308
437	276.92	0.939239
436	276.919	0.955788
435	276.918	0.973647
434	276.916	0.992495
433	276.914	1.01201
432	276.911	1.03186
431	276.908	1.05173
430	276.905	1.07132
429	276.9	1.09032
428	276.896	1.10847
427	276.891	1.12556
426	276.885	1.1415
425	276.879	1.15625
424	276.873	1.16976
423	276.867	1.18203
422	276.86	1.19304
421	276.853	1.20282
420	276.845	1.21139
419	276.838	1.21879
418	276.83	1.22506
417	276.822	1.23024
416	276.814	1.2344
415	276.806	1.23758
414	276.798	1.23986
413	276.79	1.24129
412	276.783	1.24195
411	276.775	1.2419
410	276.767	1.24122
409	276.759	1.23997
408	276.752	1.23821
407	276.745	1.23603
406	276.738	1.23348
405	276.731	1.23063
404	276.725	1.22754
403	276.719	1.22427
402	276.713	1.22088
401	276.708	1.21742
400	276.703	1.21392
399	276.699	1.21045
398	276.695	1.20702
397	276.692	1.20368
396	276.69	1.20044
395	276.688	1.19733
394	276.686	1.19435
393	276.686	1.19152
392	276.686	1.18883
391	276.687	1.18627
390	276.689	1.18384
389	276.691	1.18151
388	276.695	1.17925
387	276.699	1.17703
386	276.704	1.17482
385	276.71	1.17257
384	276.717	1.17024
383	276.726	1.16779
382	276.735	1.16514
381	276.745	1.16226
380	276.757	1.15908
379	276.769	1.15555
378	276.783	1.15161
377	276.799	1.14719
376	276.815	1.14225
375	276.833	1.13672
374	276.852	1.13057
373	276.872	1.12373
372	276.894	1.11618
371	276.917	1.10788
370	276.942	1.0988
369	276.968	1.08892
368	276.996	1.07826
367	277.025	1.06682
366	277.056	1.05463
365	277.089	1.04174
364	277.123	1.02823
363	277.159	1.01427
362	277.197	1.00009
361	277.236	0.985924
360	277.276	0.972001
359	277.318	0.958557
358	277.362	0.945821
357	277.406	0.934004
356	277.452	0.923304
355	277.499	0.913893
354	277.546	0.905912
353	277.595	0.89947
352	277.645	0.894634
351	277.696	0.891431
350	277.747	0.889842
349	277.799	0.889807
348	277.852	0.891221
347	277.906	0.89394
346	277.96	0.897785
345	278.014	0.902549
344	278.069	0.907999
343	278.124	0.913885
342	278.179	0.919945
341	278.235	0.925909
340	278.291	0.931507
339	278.346	0.93647
338	278.402	0.940536
337	278.458	0.943454
336	278.513	0.944987
335	278.569	0.944913
334	278.624	0.943033
333	278.679	0.939173
332	278.733	0.93319
331	278.787	0.924977
330	278.84	0.914471
329	278.893	0.901667
328	278.945	0.886734
327	278.996	0.87014
326	279.047	0.852429
325	279.097	0.834179
324	279.146	0.815997
323	279.194	0.798505
322	279.241	0.782329
321	279.287	0.768077
320	279.333	0.756311
319	279.377	0.747518
318	279.42	0.742085
317	279.462	0.740263
316	279.502	0.742153
315	279.542	0.747697
314	279.58	0.756683
313	279.617	0.768764
312	279.653	0.783482
311	279.687	0.800302
310	279.72	0.818639
309	279.751	0.837888
308	279.78	0.857442
307	279.808	0.876712
306	279.835	0.895137
305	279.86	0.912193
304	279.883	0.927402
303	279.904	0.940332
302	279.924	0.950611
301	279.941	0.958087
300	279.958	0.962938
299	279.972	0.96542
298	279.985	0.965834
297	279.997	0.964508
296	280.008	0.961796
295	280.018	0.95807
294	280.027	0.953707
293	280.035	0.949087
292	280.043	0.944581
291	280.05	0.940543
290	280.057	0.9373
289	280.063	0.935142
288	280.07	0.934313
287	280.077	0.935005
286	280.083	0.937344
285	280.091	0.941395
284	280.098	0.947153
283	280.107	0.954548
282	280.116	0.963448
281	280.125	0.973665
280	280.136	0.984964
279	280.148	0.997073
278	280.162	1.00969
277	280.176	1.02249
276	280.193	1.03516
275	280.21	1.04734
274	280.23	1.05873
273	280.252	1.06908
272	280.275	1.07833
271	280.3	1.08647
270	280.326	1.09353
269	280.354	1.09956
268	280.384	1.10463
267	280.414	1.10883
266	280.446	1.11227
265	280.479	1.11504
264	280.513	1.11727
263	280.547	1.11907
262	280.583	1.12056
261	280.618	1.12186
260	280.655	1.12307
259	280.692	1.1243
258	280.729	1.12565
257	280.766	1.12719
256	280.803	1.129
255	280.841	1.13113
254	280.878	1.13362
253	280.915	1.13651
252	280.951	1.13978
251	280.988	1.14344
250	281.023	1.14745
249	281.058	1.15177
248	281.092	1.15634
247	281.126	1.16108
246	281.158	1.16591
245	281.189	1.17072
244	281.219	1.17539
243	281.248	1.1798
242	281.276	1.18382
241	281.301	1.18731
240	281.326	1.19013
239	281.348	1.19213
238	281.369	1.19316
237	281.388	1.19308
236	281.405	1.19174
235	281.419	1.189
234	281.432	1.18473
233	281.442	1.17879
232	281.449	1.17107
231	281.454	1.16147
230	281.457	1.1499
229	281.456	1.13629
228	281.453	1.1206
227	281.447	1.10287
226	281.438	1.08334
225	281.426	1.06236
224	281.412	1.04029
223	281.395	1.01751
222	281.377	0.994409
221	281.356	0.971382
220	281.333	0.948822
219	281.309	0.927114
218	281.284	0.906628
217	281.257	0.887703
216	281.229	0.87064
215	281.201	0.855689
214	281.171	0.843034
213	281.141	0.832787
212	281.111	0.82498
211	281.08	0.819561
210	281.049	0.816397
209	281.019	0.81528
208	280.988	0.815942
207	280.959	0.818064
206	280.93	0.821296
205	280.901	0.825272
204	280.874	0.829627
203	280.848	0.834016
202	280.823	0.838127
201	280.8	0.841804
200	280.778	0.845054
199	280.757	0.847944
198	280.737	0.85058
197	280.718	0.8531
196	280.7	0.855661
195	280.683	0.858431
194	280.666	0.861581
193	280.649	0.865276
192	280.633	0.869666
191	280.617	0.874882
190	280.602	0.881028
189	280.586	0.888177
188	280.57	0.896367
187	280.554	0.905602
186	280.538	0.915845
185	280.521	0.927025
184	280.503	0.939036
183	280.485	0.951739
182	280.466	0.964968
181	280.446	0.978531
180	280.425	0.992218
179	280.403	1.0058
178	280.379	1.01904
177	280.354	1.03169
176	280.328	1.0435
175	280.3	1.05421
174	280.27	1.06357
173	280.238	1.07134
172	280.204	1.07726
171	280.169	1.08113
170	280.131	1.0827
169	280.09	1.08179
168	280.047	1.07821
167	280.002	1.07191
166	279.954	1.06309
165	279.905	1.05201
164	279.853	1.03894
163	279.799	1.02417
162	279.743	1.00802
161	279.686	0.990812
160	279.627	0.972865
159	279.567	0.954521
158	279.505	0.936118
157	279.443	0.91799
156	279.38	0.900464
155	279.316	0.883851
154	279.251	0.868436
153	279.186	0.854474
152	279.121	0.842178
151	279.056	0.831708
150	278.99	0.82317
149	278.925	0.816604
148	278.86	0.811988
147	278.795	0.80923
146	278.732	0.808181
145	278.668	0.808632
144	278.606	0.810332
143	278.545	0.812991
142	278.485	0.816298
141	278.426	0.819925
140	278.369	0.823544
139	278.313	0.826835
138	278.26	0.829496
137	278.208	0.831252
136	278.158	0.831863
135	278.11	0.831184
134	278.065	0.829304
133	278.022	0.826413
132	277.981	0.822742
131	277.941	0.818561
130	277.904	0.814164
129	277.869	0.809864
128	277.835	0.805982
127	277.803	0.802839
126	277.773	0.800743
125	277.745	0.799979
124	277.718	0.800797
123	277.693	0.803405
122	277.669	0.807955
121	277.647	0.814539
120	277.626	0.823187
119	277.607	0.833862
118	277.588	0.846467
117	277.571	0.860847
116	277.555	0.876799
115	277.54	0.89408
114	277.526	0.912413
113	277.513	0.9315
112	277.501	0.951026
111	277.49	0.97067
110	277.48	0.990107
109	277.47	1.00901
108	277.461	1.02707
107	277.453	1.04398
106	277.445	1.05945
105	277.438	1.07318
104	277.432	1.08493
103	277.425	1.09458
102	277.42	1.10215
101	277.414	1.10769
100	277.409	1.11128
99	277.405	1.11301
98	277.401	1.11298
97	277.397	1.11131
96	277.394	1.10813
95	277.391	1.10355
94	277.389	1.09774
93	277.387	1.09082
92	277.386	1.08296
91	277.386	1.07429
90	277.385	1.06497
89	277.386	1.05517
88	277.386	1.04502
87	277.388	1.03467
86	277.39	1.02428
85	277.392	1.01398
84	277.395	1.00389
83	277.398	0.994158
82	277.402	0.984875
81	277.406	0.976145
80	277.411	0.96805
79	277.417	0.960658
78	277.423	0.954018
77	277.429	0.948162
76	277.437	0.943101
75	277.444	0.938829
74	277.453	0.935322
73	277.461	0.932537
72	277.471	0.930414
71	277.481	0.928882
70	277.492	0.927853
69	277.503	0.927232
68	277.514	0.926917
67	277.527	0.926801
66	277.54	0.926775
65	277.553	0.926732
64	277.568	0.926572
63	277.582	0.926203
62	277.598	0.925544
61	277.614	0.924531
60	277.631	0.923121
59	277.648	0.921294
58	277.666	0.91906
57	277.685	0.916465
56	277.704	0.913594
55	277.724	0.910605
54	277.744	0.907789
53	277.764	0.905451
52	277.785	0.903865
51	277.805	0.903263
50	277.825	0.903827

## Sheet: Firn Filters
%Firn filters/age distributions generated using the Oregon State University firn model
% As published in: King et al. 2024 'Reconciling ice core CO2 and land-use change following New World-Old World contact'
Skytrain (CO2)		WAIS Divide (CO2)		Skytrain (CH4)
Age (Years)	Age Distribution Density (yr1)	Age (Years)	Age Distribution Density (yr1)	Age (Years)	Age Distribution Density (yr1)
0	0	0	3.26353e-148	0	0
0.2	0	0.2	8.019e-123	0.2	0
0.4	0	0.4	1.6038e-122	0.4	0
0.6	0	0.6	1.10434e-106	0.6	0
0.8	0	0.8	3.30751e-106	0.8	0
1	1.79546e-164	1	2.08759e-97	1	1.61696e-160
1.2	1.29368e-156	1.2	8.37125e-95	1.2	4.98528e-149
1.4	2.00878e-151	1.4	1.67216e-94	1.4	4.14574e-140
1.6	1.62241e-147	1.6	2.43578e-86	1.6	9.72098e-133
1.8	2.10384e-144	1.8	7.27108e-86	1.8	1.24609e-125
2	1.71767e-141	2	2.22873e-81	2	1.16334e-119
2.2	2.96357e-135	2.2	4.4795e-79	2.2	1.22274e-113
2.4	1.62008e-129	2.4	8.93671e-79	2.4	3.04659e-108
2.6	2.69791e-124	2.6	1.21564e-73	2.6	2.44109e-103
2.8	3.71e-119	2.8	3.61689e-73	2.8	1.47433e-98
3	1.29006e-114	3	1.2491e-70	3	2.45262e-94
3.2	5.31722e-110	3.2	1.66996e-68	3.2	4.32479e-90
3.4	9.0712e-106	3.4	3.32743e-68	3.4	3.23341e-86
3.6	8.1036e-102	3.6	1.23726e-64	3.6	1.30785e-82
3.8	5.94252e-98	3.8	3.66841e-64	3.8	4.06813e-79
4	1.85089e-94	4	1.12902e-62	4	5.7862e-76
4.2	6.10247e-91	4.2	1.07956e-60	4.2	7.95238e-73
4.4	1.09279e-87	4.4	2.14783e-60	4.4	6.1315e-70
4.6	1.29248e-84	4.6	9.19351e-58	4.6	3.18996e-67
4.8	1.25545e-81	4.8	2.71237e-57	4.8	1.30923e-64
5	6.87641e-79	5	2.16483e-56	5	3.22929e-62
5.2	3.71213e-76	5.2	1.39487e-54	5.2	7.3456e-60
5.4	1.29196e-73	5.4	2.76809e-54	5.4	1.11852e-57
5.6	3.36695e-71	5.6	2.85259e-52	5.6	1.29818e-55
5.8	7.33045e-69	5.8	8.33819e-52	5.8	1.23558e-53
6	1.07306e-66	6	3.27444e-51	6	8.35469e-52
6.2	1.49438e-64	6.2	1.2996e-49	6.2	5.15176e-50
6.4	1.51197e-62	6.4	2.56646e-49	6.4	2.39993e-48
6.6	1.23911e-60	6.6	9.7842e-48	6.6	9.21668e-47
6.8	8.70863e-59	6.8	2.81208e-47	6.8	3.02667e-45
7	4.62206e-57	7	7.71835e-47	7	7.86663e-44
7.2	2.30631e-55	7.2	1.8513e-45	7.2	1.8783e-42
7.4	9.10959e-54	7.4	3.62541e-45	7.4	3.68353e-41
7.6	3.07586e-52	7.6	6.71889e-44	7.6	6.28511e-40
7.8	9.15896e-51	7.8	1.88075e-43	7.8	9.51572e-39
8	2.22881e-49	8	4.27639e-43	8	1.22421e-37
8.2	5.1034e-48	8.2	6.48241e-42	8.2	1.46665e-36
8.4	9.83889e-47	8.4	1.25372e-41	8.4	1.52811e-35
8.6	1.6853e-45	8.6	1.35837e-40	8.6	1.43836e-34
8.8	2.61104e-44	8.8	3.66822e-40	8.8	1.237e-33
9	3.49111e-43	9	7.48197e-40	9	9.476e-33
9.2	4.41978e-42	9.2	7.66315e-39	9.2	6.85302e-32
9.4	4.92411e-41	9.4	1.45781e-38	9.4	4.48116e-31
9.6	5.01295e-40	9.6	1.0513e-37	9.6	2.71775e-30
9.8	4.71382e-39	9.8	2.71734e-37	9.8	1.53928e-29
10	3.97343e-38	10	5.16699e-37	10	8.01525e-29
10.2	3.19606e-37	10.2	3.81773e-36	10.2	3.98629e-28
10.4	2.33497e-36	10.4	7.11877e-36	10.4	1.84086e-27
10.6	1.59117e-35	10.6	3.75195e-35	10.6	8.03185e-27
10.8	1.01829e-34	10.8	9.23165e-35	10.8	3.32547e-26
11	6.00025e-34	11	1.66905e-34	11	1.29346e-25
11.2	3.39906e-33	11.2	9.41381e-34	11.2	4.84978e-25
11.4	1.78907e-32	11.4	1.71586e-33	11.4	1.71983e-24
11.6	8.91765e-32	11.6	7.07849e-33	11.6	5.83857e-24
11.8	4.22829e-31	11.8	1.65303e-32	11.8	1.90301e-23
12	1.88164e-30	12	2.87239e-32	12	5.91511e-23
12.2	8.10243e-30	12.2	1.29568e-31	12.2	1.7851e-22
12.4	3.29554e-29	12.4	2.30411e-31	12.4	5.16172e-22
12.6	1.28379e-28	12.6	7.82855e-31	12.6	1.44246e-21
12.8	4.80431e-28	12.8	1.73377e-30	12.8	3.90356e-21
13	1.71102e-27	13	2.91384e-30	13	1.01821e-20
13.2	5.92834e-27	13.2	1.09158e-29	13.2	2.59293e-20
13.4	1.96381e-26	13.4	1.89177e-29	13.4	6.38602e-20
13.6	6.28356e-26	13.6	5.5e-29	13.6	1.53066e-19
13.8	1.94613e-25	13.8	1.15612e-28	13.8	3.57561e-19
14	5.79522e-25	14	1.88678e-28	14	8.11349e-19
14.2	1.68633e-24	14.2	6.05135e-28	14.2	1.8051e-18
14.4	4.73388e-24	14.4	1.02159e-27	14.4	3.91072e-18
14.6	1.29192e-23	14.6	2.6163e-27	14.6	8.28874e-18
14.8	3.43291e-23	14.8	5.22996e-27	14.8	1.72047e-17
15	8.83787e-23	15	8.31098e-27	15	3.48888e-17
15.2	2.23137e-22	15.2	2.33876e-26	15.2	6.96015e-17
15.4	5.47214e-22	15.4	3.84643e-26	15.4	1.35906e-16
15.6	1.31114e-21	15.6	8.87274e-26	15.6	2.60654e-16
15.8	3.07283e-21	15.8	1.69115e-25	15.8	4.91396e-16
16	7.01808e-21	16	2.62217e-25	16	9.09014e-16
16.2	1.57656e-20	16.2	6.60447e-25	16.2	1.65865e-15
16.4	3.45808e-20	16.4	1.05868e-24	16.4	2.97388e-15
16.6	7.43974e-20	16.6	2.23805e-24	16.6	5.25339e-15
16.8	1.57126e-19	16.8	4.0795e-24	16.8	9.14869e-15
17	3.24852e-19	17	6.18192e-24	17	1.56856e-14
17.2	6.62181e-19	17.2	1.4164e-23	17.2	2.65836e-14
17.4	1.32334e-18	17.4	2.21461e-23	17.4	4.44045e-14
17.6	2.60197e-18	17.6	4.3493e-23	17.6	7.32557e-14
17.8	5.03677e-18	17.8	7.60541e-23	17.8	1.19414e-13
18	9.57826e-18	18	1.12795e-22	18	1.92146e-13
18.2	1.79942e-17	18.2	2.38241e-22	18.2	3.06143e-13
18.4	3.32487e-17	18.4	3.63686e-22	18.4	4.81894e-13
18.6	6.05938e-17	18.6	6.70761e-22	18.6	7.50623e-13
18.8	1.08972e-16	18.8	1.12871e-21	18.8	1.15742e-12
19	1.93064e-16	19	1.64037e-21	19	1.76531e-12
19.2	3.38464e-16	19.2	3.22925e-21	19.2	2.6698e-12
19.4	5.85107e-16	19.4	4.81813e-21	19.4	3.99664e-12
19.6	9.99629e-16	19.6	8.4183e-21	19.6	5.9297e-12
19.8	1.68849e-15	19.8	1.36724e-20	19.8	8.72202e-12
20	2.81606e-15	20	1.94939e-20	20	1.27111e-11
20.2	4.65372e-15	20.2	3.60958e-20	20.2	1.83899e-11
20.4	7.59929e-15	20.4	5.26977e-20	20.4	2.63754e-11
20.6	1.2284e-14	20.6	8.78466e-20	20.6	3.75398e-11
20.8	1.96625e-14	20.8	1.38094e-19	20.8	5.30347e-11
21	3.11327e-14	21	1.93368e-19	21	7.43353e-11
21.2	4.89001e-14	21.2	3.39359e-19	21.2	1.03533e-10
21.4	7.60243e-14	21.4	4.85351e-19	21.4	1.43128e-10
21.6	1.17159e-13	21.6	7.76451e-19	21.6	1.96562e-10
21.8	1.79019e-13	21.8	1.18449e-18	21.8	2.68217e-10
22	2.70989e-13	22	1.63054e-18	22	3.63512e-10
22.2	4.07324e-13	22.2	2.72973e-18	22.2	4.89945e-10
22.4	6.06853e-13	22.4	3.82893e-18	22.4	6.56121e-10
22.6	8.97221e-13	22.6	5.90704e-18	22.6	8.73626e-10
22.8	1.31669e-12	22.8	8.7661e-18	22.8	1.15675e-09
23	1.91663e-12	23	1.18743e-17	23	1.52264e-09
23.2	2.7726e-12	23.2	1.90669e-17	23.2	1.99455e-09
23.4	3.9801e-12	23.4	2.62594e-17	23.4	2.59817e-09
23.6	5.67523e-12	23.6	3.92269e-17	23.6	3.36752e-09
23.8	8.03965e-12	23.8	5.67549e-17	23.8	4.34339e-09
24	1.13087e-11	24	7.57175e-17	24	5.57338e-09
24.2	1.58194e-11	24.2	1.17157e-16	24.2	7.12112e-09
24.4	2.19808e-11	24.4	1.58597e-16	24.4	9.05444e-09
24.6	3.03619e-11	24.6	2.30196e-16	24.6	1.1462e-08
24.8	4.16978e-11	24.8	3.25373e-16	24.8	1.44474e-08
25	5.69111e-11	25	4.27892e-16	25	1.81286e-08
25.2	7.7294e-11	25.2	6.40533e-16	25.2	2.26617e-08
25.4	1.04358e-10	25.4	8.53174e-16	25.4	2.82073e-08
25.6	1.40163e-10	25.6	1.20678e-15	25.6	3.49736e-08
25.8	1.87294e-10	25.8	1.66947e-15	25.8	4.31985e-08
26	2.48907e-10	26	2.1659e-15	26	5.31466e-08
26.2	3.29336e-10	26.2	3.14758e-15	26.2	6.51653e-08
26.4	4.33486e-10	26.4	4.12925e-15	26.4	7.96008e-08
26.6	5.67924e-10	26.6	5.70627e-15	26.6	9.68989e-08
26.8	7.40685e-10	26.8	7.73931e-15	26.8	1.17559e-07
27	9.61324e-10	27	9.91283e-15	27	1.42124e-07
27.2	1.24278e-09	27.2	1.40269e-14	27.2	1.71305e-07
27.4	1.59921e-09	27.4	1.8141e-14	27.4	2.05788e-07
27.6	2.04935e-09	27.6	2.45464e-14	27.6	2.46453e-07
27.8	2.61556e-09	27.8	3.26892e-14	27.8	2.94266e-07
28	3.32384e-09	28	4.13663e-14	28	3.50263e-07
28.2	4.20895e-09	28.2	5.71438e-14	28.2	4.15789e-07
28.4	5.30782e-09	28.4	7.29213e-14	28.4	4.92105e-07
28.6	6.66874e-09	28.6	9.67969e-14	28.6	5.80828e-07
28.8	8.34817e-09	28.8	1.26751e-13	28.8	6.83704e-07
29	1.04104e-08	29	1.58576e-13	29	8.02565e-07
29.2	1.29405e-08	29.2	2.14341e-13	29.2	9.398e-07
29.4	1.60262e-08	29.4	2.70107e-13	29.4	1.09757e-06
29.6	1.97816e-08	29.6	3.52336e-13	29.6	1.27867e-06
29.8	2.43371e-08	29.8	4.54226e-13	29.8	1.48605e-06
30	2.98385e-08	30	5.62187e-13	30	1.72277e-06
30.2	3.64776e-08	30.2	7.45023e-13	30.2	1.99281e-06
30.4	4.44464e-08	30.4	9.27859e-13	30.4	2.29967e-06
30.6	5.3993e-08	30.6	1.19115e-12	30.6	2.64788e-06
30.8	6.53967e-08	30.8	1.51361e-12	30.8	3.04218e-06
31	7.89631e-08	31	1.85442e-12	31	3.48737e-06
31.2	9.50931e-08	31.2	2.41372e-12	31.2	3.98976e-06
31.4	1.14177e-07	31.4	2.97302e-12	31.4	4.5547e-06
31.6	1.36717e-07	31.6	3.76116e-12	31.6	5.18919e-06
31.8	1.63269e-07	31.8	4.71587e-12	31.8	5.90042e-06
32	1.94432e-07	32	5.72258e-12	32	6.69556e-06
32.2	2.30989e-07	32.2	7.32733e-12	32.2	7.58414e-06
32.4	2.7368e-07	32.4	8.93209e-12	32.4	8.57394e-06
32.6	3.23459e-07	32.6	1.11489e-11	32.6	9.67525e-06
32.8	3.81364e-07	32.8	1.38067e-11	32.8	1.08985e-05
33	4.48495e-07	33	1.66031e-11	33	1.2254e-05
33.2	5.26289e-07	33.2	2.09426e-11	33.2	1.37553e-05
33.4	6.1607e-07	33.4	2.5282e-11	33.4	1.54134e-05
33.6	7.19542e-07	33.6	3.11679e-11	33.6	1.72427e-05
33.8	8.38534e-07	33.8	3.81566e-11	33.8	1.92577e-05
34	9.74954e-07	34	4.54954e-11	34	2.14725e-05
34.2	1.1313e-06	34.2	5.6603e-11	34.2	2.39059e-05
34.4	1.3098e-06	34.4	6.77107e-11	34.4	2.65725e-05
34.6	1.51335e-06	34.6	8.25256e-11	34.6	2.94919e-05
34.8	1.74499e-06	34.8	9.99569e-11	34.8	3.26834e-05
35	2.00788e-06	35	1.18227e-10	35	3.61654e-05
35.2	2.30612e-06	35.2	1.4525e-10	35.2	3.99632e-05
35.4	2.64331e-06	35.4	1.72272e-10	35.4	4.40954e-05
35.6	3.02409e-06	35.6	2.07759e-10	35.6	4.85874e-05
35.8	3.45333e-06	35.8	2.49158e-10	35.8	5.34644e-05
36	3.93593e-06	36	2.92475e-10	36	5.87495e-05
36.2	4.4784e-06	36.2	3.55185e-10	36.2	6.44753e-05
36.4	5.08621e-06	36.4	4.17895e-10	36.4	7.06646e-05
36.6	5.76653e-06	36.6	4.9908e-10	36.6	7.73498e-05
36.8	6.52675e-06	36.8	5.93037e-10	36.8	8.45619e-05
37	7.37424e-06	37	6.91188e-10	37	9.23293e-05
37.2	8.31878e-06	37.2	8.30487e-10	37.2	0.000100693
37.4	9.3684e-06	37.4	9.69786e-10	37.4	0.000109679
37.6	1.05337e-05	37.6	1.14776e-09	37.6	0.000119328
37.8	1.18254e-05	37.8	1.3522e-09	37.8	0.000129678
38	1.32542e-05	38	1.56545e-09	38	0.00014076
38.2	1.48342e-05	38.2	1.86257e-09	38.2	0.000152626
38.4	1.65767e-05	38.4	2.15969e-09	38.4	0.000165305
38.6	1.84967e-05	38.6	2.53473e-09	38.6	0.000178846
38.8	2.06095e-05	38.8	2.96251e-09	38.8	0.000193291
39	2.29295e-05	39	3.4081e-09	39	0.000208679
39.2	2.54767e-05	39.2	4.01846e-09	39.2	0.000225068
39.4	2.82662e-05	39.4	4.62882e-09	39.4	0.000242492
39.6	3.13187e-05	39.6	5.39062e-09	39.6	0.000261006
39.8	3.46547e-05	39.8	6.25391e-09	39.8	0.000280659
40	3.82937e-05	40	7.15196e-09	40	0.000301494
40.2	4.22625e-05	40.2	8.36281e-09	40.2	0.000323576
40.4	4.65808e-05	40.4	9.57366e-09	40.4	0.000346944
40.6	5.12761e-05	40.6	1.10694e-08	40.6	0.000371657
40.8	5.63751e-05	40.8	1.27541e-08	40.8	0.00039777
41	6.19028e-05	41	1.45045e-08	41	0.000425328
41.2	6.78945e-05	41.2	1.68303e-08	41.2	0.000454407
41.4	7.4375e-05	41.4	1.91561e-08	41.4	0.000485043
41.6	8.13794e-05	41.6	2.2002e-08	41.6	0.000517303
41.8	8.89415e-05	41.8	2.51891e-08	41.8	0.000551246
42	9.70927e-05	42	2.84969e-08	42	0.000586917
42.2	0.000105878	42.2	3.28331e-08	42.2	0.0006244
42.4	0.000115326	42.4	3.71693e-08	42.4	0.00066373
42.6	0.000125482	42.6	4.24288e-08	42.6	0.000704978
42.8	0.000136388	42.8	4.8288e-08	42.8	0.000748204
43	0.00014808	43	5.43627e-08	43	0.000793456
43.2	0.000160615	43.2	6.22276e-08	43.2	0.00084082
43.4	0.000174026	43.4	7.00925e-08	43.4	0.00089033
43.6	0.000188368	43.6	7.95558e-08	43.6	0.000942059
43.8	0.00020369	43.8	9.00464e-08	43.8	0.000996068
44	0.000220036	44	1.00913e-07	44	0.0010524
44.2	0.000237472	44.2	1.14821e-07	44.2	0.00111115
44.4	0.000256038	44.4	1.28729e-07	44.4	0.00117234
44.6	0.000275797	44.6	1.45342e-07	44.6	0.00123605
44.8	0.000296805	44.8	1.63675e-07	44.8	0.00130233
45	0.000319114	45	1.82648e-07	45	0.00137124
45.2	0.000342801	45.2	2.06679e-07	45.2	0.00144285
45.4	0.000367908	45.4	2.30709e-07	45.4	0.00151719
45.6	0.000394509	45.6	2.59221e-07	45.6	0.00159433
45.8	0.000422667	45.8	2.90553e-07	45.8	0.00167433
46	0.000452437	46	3.22956e-07	46	0.00175722
46.2	0.000483907	46.2	3.63602e-07	46.2	0.00184309
46.4	0.000517125	46.4	4.04248e-07	46.4	0.00193195
46.6	0.000552169	46.6	4.52183e-07	46.6	0.00202387
46.8	0.000589111	46.8	5.04657e-07	46.8	0.00211891
47	0.000628008	47	5.58888e-07	47	0.00221708
47.2	0.000668959	47.2	6.2632e-07	47.2	0.00231847
47.4	0.00071201	47.4	6.93752e-07	47.4	0.00242308
47.6	0.000757248	47.6	7.72843e-07	47.6	0.00253098
47.8	0.000804749	47.8	8.59117e-07	47.8	0.00264221
48	0.000854572	48	9.4823e-07	48	0.00275677
48.2	0.000906823	48.2	1.05815e-06	48.2	0.00287475
48.4	0.000961548	48.4	1.16808e-06	48.4	0.00299614
48.6	0.00101884	48.6	1.29637e-06	48.6	0.00312099
48.8	0.00107877	48.8	1.43587e-06	48.8	0.00324933
49	0.0011414	49	1.57989e-06	49	0.00338116
49.2	0.00120685	49.2	1.75626e-06	49.2	0.00351656
49.4	0.00127515	49.4	1.93264e-06	49.4	0.00365549
49.6	0.0013464	49.6	2.13759e-06	49.6	0.00379801
49.8	0.00142067	49.8	2.35979e-06	49.8	0.00394412
50	0.00149803	50	2.58909e-06	50	0.00409382
50.2	0.00157858	50.2	2.86809e-06	50.2	0.00424716
50.4	0.00166236	50.4	3.14708e-06	50.4	0.0044041
50.6	0.00174946	50.6	3.47004e-06	50.6	0.00456468
50.8	0.00183996	50.8	3.81924e-06	50.8	0.0047289
51	0.00193391	51	4.17947e-06	51	0.00489672
51.2	0.00203142	51.2	4.61523e-06	51.2	0.00506821
51.4	0.00213251	51.4	5.05099e-06	51.4	0.00524329
51.6	0.00223727	51.6	5.55369e-06	51.6	0.00542199
51.8	0.00234577	51.8	6.09593e-06	51.8	0.0056043
52	0.00245806	52	6.65516e-06	52	0.00579016
52.2	0.00257424	52.2	7.3281e-06	52.2	0.00597962
52.4	0.00269432	52.4	8.00105e-06	52.4	0.00617261
52.6	0.00281838	52.6	8.77507e-06	52.6	0.00636911
52.8	0.00294649	52.8	9.60814e-06	52.8	0.00656911
53	0.00307866	53	1.04671e-05	53	0.00677254
53.2	0.00321501	53.2	1.1496e-05	53.2	0.00697943
53.4	0.00335552	53.4	1.25249e-05	53.4	0.00718968
53.6	0.00350028	53.6	1.37051e-05	53.6	0.00740328
53.8	0.00364932	53.8	1.4973e-05	53.8	0.00762018
54	0.00380265	54	1.62801e-05	54	0.00784032
54.2	0.00396037	54.2	1.78391e-05	54.2	0.00806368
54.4	0.00412246	54.4	1.9398e-05	54.4	0.00829018
54.6	0.00428897	54.6	2.11824e-05	54.6	0.00851977
54.8	0.00445993	54.8	2.30955e-05	54.8	0.0087524
55	0.00463533	55	2.50678e-05	55	0.00898798
55.2	0.00481526	55.2	2.74111e-05	55.2	0.00922649
55.4	0.00499966	55.4	2.97545e-05	55.4	0.00946782
55.6	0.00518859	55.6	3.2431e-05	55.6	0.00971192
55.8	0.00538205	55.8	3.52959e-05	55.8	0.0099587
56	0.00558	56	3.82493e-05	56	0.0102081
56.2	0.00578253	56.2	4.17458e-05	56.2	0.01046
56.4	0.00598955	56.4	4.52423e-05	56.4	0.0107144
56.6	0.00620109	56.6	4.92285e-05	56.6	0.0109711
56.8	0.00641713	56.8	5.34885e-05	56.8	0.0112302
57	0.00663764	57	5.78798e-05	57	0.0114913
57.2	0.00686265	57.2	6.30613e-05	57.2	0.0117546
57.4	0.00709207	57.4	6.82428e-05	57.4	0.0120199
57.6	0.00732591	57.6	7.4139e-05	57.6	0.0122871
57.8	0.00756412	57.8	8.04309e-05	57.8	0.0125561
58	0.00780664	58	8.69164e-05	58	0.0128268
58.2	0.00805349	58.2	9.45439e-05	58.2	0.013099
58.4	0.00830455	58.4	0.000102171	58.4	0.0133728
58.6	0.00855981	58.6	0.000110835	58.6	0.0136479
58.8	0.0088192	58.8	0.000120066	58.8	0.0139243
59	0.00908264	59	0.000129581	59	0.0142018
59.2	0.00935011	59.2	0.000140733	59.2	0.0144804
59.4	0.00962149	59.4	0.000151886	59.4	0.0147599
59.6	0.00989673	59.6	0.000164529	59.6	0.0150402
59.8	0.0101757	59.8	0.00017798	59.8	0.0153211
60	0.0104584	60	0.000191841	60	0.0156027
60.2	0.0107447	60.2	0.000208033	60.2	0.0158847
60.4	0.0110345	60.4	0.000224224	60.4	0.016167
60.6	0.0113277	60.6	0.00024254	60.6	0.0164495
60.8	0.0116242	60.8	0.000261993	60.8	0.0167321
61	0.0119239	61	0.000282036	61	0.0170146
61.2	0.0122267	61.2	0.000305359	61.2	0.0172969
61.4	0.0125325	61.4	0.000328683	61.4	0.017579
61.6	0.0128411	61.6	0.000355	61.6	0.0178606
61.8	0.0131524	61.8	0.000382902	61.8	0.0181416
62	0.0134663	62	0.000411642	62	0.018422
62.2	0.0137827	62.2	0.000444944	62.2	0.0187015
62.4	0.0141015	62.4	0.000478246	62.4	0.0189801
62.6	0.0144224	62.6	0.000515712	62.6	0.0192576
62.8	0.0147454	62.8	0.000555359	62.8	0.0195339
63	0.0150702	63	0.000596176	63	0.0198088
63.2	0.0153969	63.2	0.00064325	63.2	0.0200823
63.4	0.0157251	63.4	0.000690324	63.4	0.0203542
63.6	0.0160548	63.6	0.000743103	63.6	0.0206244
63.8	0.0163858	63.8	0.000798837	63.8	0.0208927
64	0.0167179	64	0.000856179	64	0.0211591
64.2	0.017051	64.2	0.000921964	64.2	0.0214233
64.4	0.017385	64.4	0.000987749	64.4	0.0216854
64.6	0.0177195	64.6	0.00106121	64.6	0.0219451
64.8	0.0180545	64.8	0.00113861	64.8	0.0222023
65	0.0183898	65	0.00121818	65	0.0224569
65.2	0.0187253	65.2	0.00130892	65.2	0.0227088
65.4	0.0190607	65.4	0.00139966	65.4	0.0229578
65.6	0.0193958	65.6	0.00150053	65.6	0.0232039
65.8	0.0197306	65.8	0.00160654	65.8	0.0234469
66	0.0200647	66	0.0017154	66	0.0236868
66.2	0.0203981	66.2	0.00183873	66.2	0.0239233
66.4	0.0207306	66.4	0.00196207	66.4	0.0241564
66.6	0.0210619	66.6	0.00209845	66.6	0.024386
66.8	0.0213919	66.8	0.00224136	66.8	0.0246119
67	0.0217204	67	0.00238794	67	0.0248342
67.2	0.0220472	67.2	0.00255278	67.2	0.0250525
67.4	0.0223722	67.4	0.00271763	67.4	0.025267
67.6	0.0226951	67.6	0.0028988	67.6	0.0254773
67.8	0.0230158	67.8	0.00308804	67.8	0.0256836
68	0.0233341	68	0.00328187	68	0.0258856
68.2	0.0236498	68.2	0.00349803	68.2	0.0260832
68.4	0.0239627	68.4	0.00371418	68.4	0.0262764
68.6	0.0242727	68.6	0.00395008	68.6	0.0264651
68.8	0.0245795	68.8	0.00419563	68.8	0.0266492
69	0.024883	69	0.00444667	69	0.0268286
69.2	0.025183	69.2	0.004724	69.2	0.0270033
69.4	0.0254794	69.4	0.00500133	69.4	0.0271731
69.6	0.0257719	69.6	0.00530153	69.6	0.027338
69.8	0.0260605	69.8	0.0056128	69.8	0.0274978
70	0.0263448	70	0.00593033	70	0.0276527
70.2	0.0266248	70.2	0.00627735	70.2	0.0278023
70.4	0.0269004	70.4	0.00662438	70.4	0.0279468
70.6	0.0271712	70.6	0.00699648	70.6	0.0280861
70.8	0.0274372	70.8	0.00738058	70.8	0.02822
71	0.0276983	71	0.00777139	71	0.0283485
71.2	0.0279541	71.2	0.00819325	71.2	0.0284716
71.4	0.0282048	71.4	0.00861511	71.4	0.0285893
71.6	0.02845	71.6	0.00906249	71.6	0.0287014
71.8	0.0286896	71.8	0.00952196	71.8	0.0288079
72	0.0289235	72	0.009988	72	0.0289089
72.2	0.0291515	72.2	0.010484	72.2	0.0290042
72.4	0.0293736	72.4	0.0109799	72.4	0.0290938
72.6	0.0295895	72.6	0.0114993	72.6	0.0291777
72.8	0.0297992	72.8	0.0120296	72.8	0.0292559
73	0.0300026	73	0.0125655	73	0.0293282
73.2	0.0301994	73.2	0.0131268	73.2	0.0293944
73.4	0.0303895	73.4	0.013688	73.4	0.029454
73.6	0.0305726	73.6	0.0142674	73.6	0.0295059
73.8	0.0307481	73.8	0.0148552	73.8	0.0295487
74	0.0309153	74	0.0154468	74	0.0295808
74.2	0.0310731	74.2	0.0160555	74.2	0.0296003
74.4	0.0312204	74.4	0.0166642	74.4	0.0296058
74.6	0.031356	74.6	0.0172829	74.6	0.029596
74.8	0.0314785	74.8	0.0179062	74.8	0.0295699
75	0.031587	75	0.0185308	75	0.0295273
75.2	0.0316804	75.2	0.0191615	75.2	0.029468
75.4	0.0317581	75.4	0.0197921	75.4	0.0293924
75.6	0.0318196	75.6	0.0204227	75.6	0.029301
75.8	0.0318645	75.8	0.0210533	75.8	0.0291945
76	0.031893	76	0.0216824	76	0.0290736
76.2	0.0319048	76.2	0.0223053	76.2	0.0289392
76.4	0.0319004	76.4	0.0229281	76.4	0.0287923
76.6	0.03188	76.6	0.0235404	76.6	0.0286337
76.8	0.031844	76.8	0.0241481	76.8	0.0284643
77	0.031793	77	0.0247514	77	0.028285
77.2	0.0317273	77.2	0.0253368	77.2	0.0280965
77.4	0.0316476	77.4	0.0259222	77.4	0.0278998
77.6	0.0315545	77.6	0.0264876	77.6	0.0276955
77.8	0.0314486	77.8	0.0270443	77.8	0.0274843
78	0.0313305	78	0.0275943	78	0.027267
78.2	0.0312007	78.2	0.0281166	78.2	0.027044
78.4	0.03106	78.4	0.028639	78.4	0.0268161
78.6	0.0309088	78.6	0.0291341	78.6	0.0265836
78.8	0.0307477	78.8	0.0296174	78.8	0.0263472
79	0.0305773	79	0.0300922	79	0.0261073
79.2	0.0303982	79.2	0.0305326	79.2	0.0258643
79.4	0.0302108	79.4	0.0309731	79.4	0.0256185
79.6	0.0300156	79.6	0.0313816	79.6	0.0253705
79.8	0.0298132	79.8	0.0317764	79.8	0.0251204
80	0.0296041	80	0.0321616	80	0.0248687
80.2	0.0293885	80.2	0.0325088	80.2	0.0246156
80.4	0.0291671	80.4	0.032856	80.4	0.0243614
80.6	0.0289401	80.6	0.0331692	80.6	0.0241063
80.8	0.0287081	80.8	0.0334679	80.8	0.0238506
81	0.0284713	81	0.0337567	81	0.0235945
81.2	0.0282301	81.2	0.0340066	81.2	0.0233382
81.4	0.0279849	81.4	0.0342565	81.4	0.0230819
81.6	0.027736	81.6	0.0344725	81.6	0.0228257
81.8	0.0274837	81.8	0.0346741	81.8	0.0225699
82	0.0272283	82	0.0348661	82	0.0223144
82.2	0.0269701	82.2	0.0350206	82.2	0.0220596
82.4	0.0267094	82.4	0.0351751	82.4	0.0218056
82.6	0.0264464	82.6	0.0352975	82.6	0.0215523
82.8	0.0261814	82.8	0.0354064	82.8	0.0213
83	0.0259146	83	0.0355063	83	0.0210488
83.2	0.0256463	83.2	0.0355718	83.2	0.0207987
83.4	0.0253766	83.4	0.0356372	83.4	0.0205499
83.6	0.0251058	83.6	0.0356734	83.6	0.0203024
83.8	0.0248341	83.8	0.0356976	83.8	0.0200563
84	0.0245616	84	0.0357137	84	0.0198116
84.2	0.0242886	84.2	0.0356993	84.2	0.0195685
84.4	0.0240152	84.4	0.0356849	84.4	0.0193269
84.6	0.0237415	84.6	0.0356449	84.6	0.019087
84.8	0.0234678	84.8	0.0355945	84.8	0.0188488
85	0.0231942	85	0.0355371	85	0.0186124
85.2	0.0229208	85.2	0.0354536	85.2	0.0183777
85.4	0.0226477	85.4	0.03537	85.4	0.0181448
85.6	0.0223751	85.6	0.0352649	85.6	0.0179138
85.8	0.0221032	85.8	0.0351511	85.8	0.0176847
86	0.0218319	86	0.0350314	86	0.0174574
86.2	0.0215615	86.2	0.0348901	86.2	0.0172322
86.4	0.021292	86.4	0.0347488	86.4	0.0170089
86.6	0.0210236	86.6	0.0345898	86.6	0.0167876
86.8	0.0207563	86.8	0.0344238	86.8	0.0165683
87	0.0204902	87	0.034253	87	0.016351
87.2	0.0202254	87.2	0.0340649	87.2	0.0161358
87.4	0.019962	87.4	0.0338769	87.4	0.0159226
87.6	0.0197001	87.6	0.0336749	87.6	0.0157115
87.8	0.0194397	87.8	0.0334674	87.8	0.0155025
88	0.0191809	88	0.0332562	88	0.0152955
88.2	0.0189238	88.2	0.0330317	88.2	0.0150906
88.4	0.0186684	88.4	0.0328073	88.4	0.0148879
88.6	0.0184148	88.6	0.0325723	88.6	0.0146872
88.8	0.0181631	88.8	0.0323332	88.8	0.0144887
89	0.0179132	89	0.0320913	89	0.0142922
89.2	0.0176653	89.2	0.0318397	89.2	0.0140978
89.4	0.0174193	89.4	0.0315881	89.4	0.0139056
89.6	0.0171754	89.6	0.031329	89.6	0.0137154
89.8	0.0169336	89.8	0.031067	89.8	0.0135274
90	0.0166938	90	0.030803	90	0.0133414
90.2	0.0164562	90.2	0.0305325	90.2	0.0131576
90.4	0.0162207	90.4	0.0302619	90.4	0.0129758
90.6	0.0159874	90.6	0.0299863	90.6	0.0127961
90.8	0.0157564	90.8	0.0297089	90.8	0.0126185
91	0.0155276	91	0.0294303	91	0.0124429
91.2	0.015301	91.2	0.0291476	91.2	0.0122694
91.4	0.0150767	91.4	0.0288649	91.4	0.0120979
91.6	0.0148548	91.6	0.0285795	91.6	0.0119285
91.8	0.0146351	91.8	0.028293	91.8	0.0117611
92	0.0144177	92	0.0280059	92	0.0115957
92.2	0.0142028	92.2	0.0277169	92.2	0.0114323
92.4	0.0139901	92.4	0.0274278	92.4	0.0112709
92.6	0.0137798	92.6	0.0271378	92.6	0.0111115
92.8	0.0135719	92.8	0.0268474	92.8	0.0109541
93	0.0133663	93	0.026557	93	0.0107986
93.2	0.0131632	93.2	0.0262663	93.2	0.0106451
93.4	0.0129624	93.4	0.0259757	93.4	0.0104935
93.6	0.0127639	93.6	0.0256855	93.6	0.0103438
93.8	0.0125679	93.8	0.0253954	93.8	0.0101961
94	0.0123742	94	0.0251058	94	0.0100502
94.2	0.0121829	94.2	0.0248172	94.2	0.00990618
94.4	0.011994	94.4	0.0245287	94.4	0.00976404
94.6	0.0118074	94.6	0.0242417	94.6	0.00962374
94.8	0.0116232	94.8	0.0239554	94.8	0.00948528
95	0.0114414	95	0.0236697	95	0.00934862
95.2	0.0112619	95.2	0.0233862	95.2	0.00921378
95.4	0.0110847	95.4	0.0231028	95.4	0.00908072
95.6	0.0109099	95.6	0.0228218	95.6	0.00894942
95.8	0.0107374	95.8	0.0225417	95.8	0.00881989
96	0.0105672	96	0.0222626	96	0.00869208
96.2	0.0103993	96.2	0.0219864	96.2	0.00856601
96.4	0.0102337	96.4	0.0217103	96.4	0.00844163
96.6	0.0100703	96.6	0.0214373	96.6	0.00831894
96.8	0.00990921	96.8	0.0211655	96.8	0.00819793
97	0.00975034	97	0.0208947	97	0.00807857
97.2	0.00959373	97.2	0.0206275	97.2	0.00796086
97.4	0.00943931	97.4	0.0203604	97.4	0.00784477
97.6	0.0092871	97.6	0.0200969	97.6	0.00773029
97.8	0.00913707	97.8	0.0198346	97.8	0.0076174
98	0.00898919	98	0.0195737	98	0.00750607
98.2	0.00884347	98.2	0.0193167	98.2	0.00739632
98.4	0.00869988	98.4	0.0190597	98.4	0.00728809
98.6	0.0085584	98.6	0.0188067	98.6	0.0071814
98.8	0.00841901	98.8	0.0185551	98.8	0.00707621
99	0.00828169	99	0.0183049	99	0.00697251
99.2	0.00814644	99.2	0.0180588	99.2	0.0068703
99.4	0.00801322	99.4	0.0178128	99.4	0.00676953
99.6	0.00788201	99.6	0.017571	99.6	0.00667021
99.8	0.00775281	99.8	0.0173307	99.8	0.00657232
100	0.00762557	100	0.0170918	100	0.00647583
100.2	0.00750031	100.2	0.0168573	100.2	0.00638074
100.4	0.00737697	100.4	0.0166227	100.4	0.00628703
100.6	0.00725556	100.6	0.0163926	100.6	0.00619467
100.8	0.00713604	100.8	0.0161639	100.8	0.00610366
101	0.00701839	101	0.0159367	101	0.00601398
101.2	0.00690261	101.2	0.0157139	101.2	0.00592561
101.4	0.00678865	101.4	0.015491	101.4	0.00583854
101.6	0.00667651	101.6	0.0152727	101.6	0.00575275
101.8	0.00656617	101.8	0.0150557	101.8	0.00566822
102	0.00645758	102	0.0148403	102	0.00558494
102.2	0.00635076	102.2	0.0146293	102.2	0.0055029
102.4	0.00624566	102.4	0.0144182	102.4	0.00542207
102.6	0.00614227	102.6	0.0142116	102.6	0.00534245
102.8	0.00604057	102.8	0.0140064	102.8	0.00526402
103	0.00594053	103	0.0138027	103	0.00518675
103.2	0.00584215	103.2	0.0136033	103.2	0.00511065
103.4	0.00574538	103.4	0.0134039	103.4	0.00503568
103.6	0.00565021	103.6	0.0132088	103.6	0.00496185
103.8	0.00555663	103.8	0.0130152	103.8	0.00488913
104	0.0054646	104	0.012823	104	0.0048175
104.2	0.00537412	104.2	0.012635	104.2	0.00474696
104.4	0.00528516	104.4	0.012447	104.4	0.00467749
104.6	0.00519769	104.6	0.0122633	104.6	0.00460908
104.8	0.00511171	104.8	0.0120808	104.8	0.0045417
105	0.00502717	105	0.0118999	105	0.00447535
105.2	0.00494408	105.2	0.011723	105.2	0.00441002
105.4	0.00486241	105.4	0.0115461	105.4	0.00434568
105.6	0.00478213	105.6	0.0113733	105.6	0.00428233
105.8	0.00470323	105.8	0.0112018	105.8	0.00421995
106	0.00462568	106	0.0110317	106	0.00415853
106.2	0.00454947	106.2	0.0108655	106.2	0.00409805
106.4	0.00447458	106.4	0.0106993	106.4	0.00403851
106.6	0.00440099	106.6	0.0105371	106.6	0.00397988
106.8	0.00432867	106.8	0.0103761	106.8	0.00392216
107	0.00425761	107	0.0102165	107	0.00386533
107.2	0.0041878	107.2	0.0100606	107.2	0.00380939
107.4	0.00411921	107.4	0.00990466	107.4	0.00375431
107.6	0.00405181	107.6	0.0097526	107.6	0.00370009
107.8	0.00398561	107.8	0.0096017	107.8	0.00364671
108	0.00392056	108	0.00945211	108	0.00359416
108.2	0.00385667	108.2	0.00930609	108.2	0.00354244
108.4	0.00379391	108.4	0.00916007	108.4	0.00349151
108.6	0.00373226	108.6	0.00901774	108.6	0.00344139
108.8	0.0036717	108.8	0.0088765	108.8	0.00339205
109	0.00361222	109	0.00873653	109	0.00334347
109.2	0.0035538	109.2	0.00859996	109.2	0.00329567
109.4	0.00349642	109.4	0.00846339	109.4	0.00324861
109.6	0.00344007	109.6	0.00833035	109.6	0.00320229
109.8	0.00338472	109.8	0.00819834	109.8	0.0031567
110	0.00333037	110	0.00806756	110	0.00311182
110.2	0.00327699	110.2	0.00794	110.2	0.00306765
110.4	0.00322457	110.4	0.00781244	110.4	0.00302417
110.6	0.0031731	110.6	0.00768825	110.6	0.00298138
110.8	0.00312256	110.8	0.00756503	110.8	0.00293927
111	0.00307292	111	0.00744299	111	0.00289782
111.2	0.00302419	111.2	0.007324	111.2	0.00285702
111.4	0.00297633	111.4	0.00720501	111.4	0.00281687
111.6	0.00292934	111.6	0.00708924	111.6	0.00277735
111.8	0.00288321	111.8	0.00697437	111.8	0.00273846
112	0.0028379	112	0.00686063	112	0.00270018
112.2	0.00279343	112.2	0.00674979	112.2	0.00266251
112.4	0.00274976	112.4	0.00663894	112.4	0.00262543
112.6	0.00270689	112.6	0.00653114	112.6	0.00258895
112.8	0.0026648	112.8	0.0064242	112.8	0.00255304
113	0.00262347	113	0.00631834	113	0.00251769
113.2	0.0025829	113.2	0.00621521	113.2	0.00248291
113.4	0.00254307	113.4	0.00611208	113.4	0.00244868
113.6	0.00250396	113.6	0.00601185	113.6	0.002415
113.8	0.00246557	113.8	0.00591242	113.8	0.00238184
114	0.00242788	114	0.00581402	114	0.00234922
114.2	0.00239088	114.2	0.0057182	114.2	0.00231711
114.4	0.00235456	114.4	0.00562237	114.4	0.00228551
114.6	0.0023189	114.6	0.0055293	114.6	0.00225441
114.8	0.00228389	114.8	0.00543698	114.8	0.0022238
115	0.00224952	115	0.00534564	115	0.00219368
115.2	0.00221578	115.2	0.00525672	115.2	0.00216404
115.4	0.00218266	115.4	0.0051678	115.4	0.00213487
115.6	0.00215015	115.6	0.00508149	115.6	0.00210616
115.8	0.00211823	115.8	0.00499587	115.8	0.00207791
116	0.00208689	116	0.00491119	116	0.0020501
116.2	0.00205613	116.2	0.00482878	116.2	0.00202274
116.4	0.00202593	116.4	0.00474638	116.4	0.0019958
116.6	0.00199628	116.6	0.00466643	116.6	0.0019693
116.8	0.00196718	116.8	0.00458714	116.8	0.00194321
117	0.0019386	117	0.00450873	117	0.00191754
117.2	0.00191055	117.2	0.00443245	117.2	0.00189227
117.4	0.00188301	117.4	0.00435618	117.4	0.0018674
117.6	0.00185597	117.6	0.00428223	117.6	0.00184293
117.8	0.00182943	117.8	0.00420888	117.8	0.00181884
118	0.00180337	118	0.00413637	118	0.00179513
118.2	0.00177779	118.2	0.00406585	118.2	0.0017718
118.4	0.00175266	118.4	0.00399534	118.4	0.00174883
118.6	0.001728	118.6	0.00392701	118.6	0.00172623
118.8	0.00170379	118.8	0.00385924	118.8	0.00170398
119	0.00168001	119	0.00379226	119	0.00168208
119.2	0.00165667	119.2	0.00372715	119.2	0.00166053
119.4	0.00163374	119.4	0.00366204	119.4	0.00163932
119.6	0.00161124	119.6	0.00359898	119.6	0.00161844
119.8	0.00158914	119.8	0.00353643	119.8	0.00159788
120	0.00156744	120	0.00347463	120	0.00157765
120.2	0.00154613	120.2	0.00341457	120.2	0.00155774
120.4	0.0015252	120.4	0.00335451	120.4	0.00153813
120.6	0.00150465	120.6	0.00329636	120.6	0.00151884
120.8	0.00148447	120.8	0.0032387	120.8	0.00149984
121	0.00146465	121	0.00318174	121	0.00148114
121.2	0.00144519	121.2	0.00312639	121.2	0.00146273
121.4	0.00142607	121.4	0.00307104	121.4	0.00144461
121.6	0.0014073	121.6	0.00301749	121.6	0.00142677
121.8	0.00138886	121.8	0.00296438	121.8	0.00140921
122	0.00137075	122	0.00291192	122	0.00139192
122.2	0.00135296	122.2	0.00286097	122.2	0.00137489
122.4	0.00133548	122.4	0.00281001	122.4	0.00135813
122.6	0.00131832	122.6	0.00276073	122.6	0.00134163
122.8	0.00130145	122.8	0.00271186	122.8	0.00132539
123	0.00128489	123	0.0026636	123	0.00130939
123.2	0.00126861	123.2	0.00261673	123.2	0.00129364
123.4	0.00125262	123.4	0.00256985	123.4	0.00127813
123.6	0.00123691	123.6	0.00252454	123.6	0.00126286
123.8	0.00122148	123.8	0.0024796	123.8	0.00124783
124	0.00120631	124	0.00243524	124	0.00123302
124.2	0.00119141	124.2	0.00239216	124.2	0.00121844
124.4	0.00117677	124.4	0.00234907	124.4	0.00120408
124.6	0.00116238	124.6	0.00230744	124.6	0.00118994
124.8	0.00114824	124.8	0.00226615	124.8	0.00117602
125	0.00113434	125	0.00222539	125	0.0011623
125.2	0.00112068	125.2	0.00218582	125.2	0.0011488
125.4	0.00110725	125.4	0.00214624	125.4	0.0011355
125.6	0.00109405	125.6	0.00210802	125.6	0.0011224
125.8	0.00108108	125.8	0.0020701	125.8	0.00110949
126	0.00106833	126	0.00203268	126	0.00109678
126.2	0.00105579	126.2	0.00199636	126.2	0.00108426
126.4	0.00104347	126.4	0.00196003	126.4	0.00107193
126.6	0.00103135	126.6	0.00192496	126.6	0.00105978
126.8	0.00101944	126.8	0.00189017	126.8	0.00104782
127	0.00100772	127	0.00185584	127	0.00103603
127.2	0.000996201	127.2	0.00182253	127.2	0.00102441
127.4	0.000984872	127.4	0.00178921	127.4	0.00101297
127.6	0.000973731	127.6	0.00175705	127.6	0.0010017
127.8	0.000962774	127.8	0.00172515	127.8	0.000990594
128	0.000951996	128	0.00169368	128	0.000979651
128.2	0.000941396	128.2	0.00166315	128.2	0.00096887
128.4	0.000930968	128.4	0.00163261	128.4	0.000958246
128.6	0.00092071	128.6	0.00160315	128.6	0.000947778
128.8	0.000910619	128.8	0.00157392	128.8	0.000937462
129	0.000900689	129	0.0015451	129	0.000927296
129.2	0.000890921	129.2	0.00151712	129.2	0.000917279
129.4	0.000881308	129.4	0.00148915	129.4	0.000907406
129.6	0.000871849	129.6	0.00146218	129.6	0.000897675
129.8	0.000862541	129.8	0.00143542	129.8	0.000888086
130	0.000853379	130	0.00140903	130	0.000878633
130.2	0.000844363	130.2	0.00138343	130.2	0.000869317
130.4	0.000835488	130.4	0.00135782	130.4	0.000860133
130.6	0.000826751	130.6	0.00133314	130.6	0.000851081
130.8	0.000818151	130.8	0.00130864	130.8	0.000842158
131	0.000809684	131	0.0012845	131	0.00083336
131.2	0.000801349	131.2	0.00126108	131.2	0.000824688
131.4	0.000793141	131.4	0.00123765	131.4	0.000816138
131.6	0.000785059	131.6	0.00121507	131.6	0.000807708
131.8	0.0007771	131.8	0.00119267	131.8	0.000799397
132	0.000769262	132	0.00117059	132	0.000791201
132.2	0.000761543	132.2	0.00114916	132.2	0.000783121
132.4	0.000753939	132.4	0.00112774	132.4	0.000775152
132.6	0.000746449	132.6	0.00110709	132.6	0.000767294
132.8	0.000739071	132.8	0.00108661	132.8	0.000759545
133	0.000731802	133	0.00106642	133	0.000751903
133.2	0.000724641	133.2	0.00104684	133.2	0.000744366
133.4	0.000717585	133.4	0.00102726	133.4	0.000736932
133.6	0.000710632	133.6	0.00100839	133.6	0.0007296
133.8	0.000703781	133.8	0.00098967	133.8	0.000722367
134	0.000697028	134	0.000971226	134	0.000715233
134.2	0.000690373	134.2	0.000953331	134.2	0.000708196
134.4	0.000683813	134.4	0.000935437	134.4	0.000701253
134.6	0.000677346	134.6	0.000918205	134.6	0.000694404
134.8	0.000670972	134.8	0.000901102	134.8	0.000687647
135	0.000664687	135	0.000884256	135	0.00068098
135.2	0.000658491	135.2	0.000867912	135.2	0.000674402
135.4	0.000652381	135.4	0.000851568	135.4	0.000667911
135.6	0.000646356	135.6	0.000835834	135.6	0.000661507
135.8	0.000640415	135.8	0.000820217	135.8	0.000655186
136	0.000634555	136	0.000804837	136	0.000648949
136.2	0.000628775	136.2	0.000789917	136.2	0.000642794
136.4	0.000623074	136.4	0.000774996	136.4	0.000636719
136.6	0.000617451	136.6	0.000760637	136.6	0.000630723
136.8	0.000611903	136.8	0.000746384	136.8	0.000624805
137	0.000606429	137	0.000732349	137	0.000618963
137.2	0.000601028	137.2	0.000718733	137.2	0.000613197
137.4	0.000595699	137.4	0.000705118	137.4	0.000607505
137.6	0.000590439	137.6	0.000692018	137.6	0.000601885
137.8	0.000585249	137.8	0.000679014	137.8	0.000596337
138	0.000580126	138	0.000666211	138	0.00059086
138.2	0.000575071	138.2	0.000653791	138.2	0.000585452
138.4	0.000570079	138.4	0.00064137	138.4	0.000580112
138.6	0.000565152	138.6	0.000629423	138.6	0.000574839
138.8	0.000560288	138.8	0.000617562	138.8	0.000569633
139	0.000555485	139	0.000605886	139	0.000564491
139.2	0.000550743	139.2	0.00059456	139.2	0.000559413
139.4	0.00054606	139.4	0.000583233	139.4	0.000554398
139.6	0.000541436	139.6	0.000572341	139.6	0.000549445
139.8	0.000536868	139.8	0.000561526	139.8	0.000544553
140	0.000532357	140	0.000550882	140	0.00053972
140.2	0.000527902	140.2	0.000540555	140.2	0.000534947
140.4	0.0005235	140.4	0.000530229	140.4	0.000530231
140.6	0.000519152	140.6	0.000520302	140.6	0.000525573
140.8	0.000514856	140.8	0.000510443	140.8	0.000520971
141	0.000510611	141	0.000500743	141	0.000516424
141.2	0.000506418	141.2	0.000491331	141.2	0.000511932
141.4	0.000502273	141.4	0.00048192	141.4	0.000507493
141.6	0.000498178	141.6	0.000472874	141.6	0.000503107
141.8	0.00049413	141.8	0.00046389	141.8	0.000498772
142	0.000490129	142	0.000455051	142	0.000494489
142.2	0.000486175	142.2	0.000446476	142.2	0.000490256
142.4	0.000482266	142.4	0.0004379	142.4	0.000486073
142.6	0.000478401	142.6	0.000429659	142.6	0.000481938
142.8	0.000474581	142.8	0.000421474	142.8	0.000477852
143	0.000470804	143	0.000413422	143	0.000473812
143.2	0.000467069	143.2	0.00040561	143.2	0.000469819
143.4	0.000463376	143.4	0.000397797	143.4	0.000465872
143.6	0.000459724	143.6	0.000390291	143.6	0.00046197
143.8	0.000456112	143.8	0.000382836	143.8	0.000458112
144	0.00045254	144	0.000375503	144	0.000454298
144.2	0.000449007	144.2	0.000368389	144.2	0.000450528
144.4	0.000445512	144.4	0.000361275	144.4	0.000446799
144.6	0.000442055	144.6	0.000354442	144.6	0.000443112
144.8	0.000438635	144.8	0.000347654	144.8	0.000439467
145	0.000435252	145	0.000340979	145	0.000435861
145.2	0.000431904	145.2	0.000334503	145.2	0.000432296
145.4	0.000428592	145.4	0.000328027	145.4	0.00042877
145.6	0.000425315	145.6	0.000321808	145.6	0.000425283
145.8	0.000422072	145.8	0.00031563	145.8	0.000421834
146	0.000418862	146	0.000309555	146	0.000418422
146.2	0.000415686	146.2	0.000303661	146.2	0.000415048
146.4	0.000412542	146.4	0.000297768	146.4	0.000411709
146.6	0.00040943	146.6	0.000292109	146.6	0.000408407
146.8	0.00040635	146.8	0.000286487	146.8	0.00040514
147	0.000403301	147	0.00028096	147	0.000401908
147.2	0.000400283	147.2	0.000275597	147.2	0.000398711
147.4	0.000397295	147.4	0.000270235	147.4	0.000395547
147.6	0.000394336	147.6	0.000265087	147.6	0.000392417
147.8	0.000391407	147.8	0.000259972	147.8	0.000389319
148	0.000388506	148	0.000254945	148	0.000386254
148.2	0.000385634	148.2	0.000250067	148.2	0.000383221
148.4	0.00038279	148.4	0.000245189	148.4	0.000380219
148.6	0.000379974	148.6	0.000240508	148.6	0.000377249
148.8	0.000377184	148.8	0.000235856	148.8	0.000374309
149	0.000374422	149	0.000231284	149	0.000371399
149.2	0.000371685	149.2	0.000226847	149.2	0.000368519
149.4	0.000368975	149.4	0.000222411	149.4	0.000365668
149.6	0.00036629	149.6	0.000218155	149.6	0.000362846
149.8	0.000363631	149.8	0.000213925	149.8	0.000360052
150	0.000360996	150	0.000209768	150	0.000357287
150.2	0.000358386	150.2	0.000205735	150.2	0.000354549
150.4	0.000355799	150.4	0.000201701	150.4	0.000351839
150.6	0.000353237	150.6	0.000197833	150.6	0.000349155
150.8	0.000350698	150.8	0.000193988	150.8	0.000346499
151	0.000348183	151	0.000190211	151	0.000343868
151.2	0.00034569	151.2	0.000186546	151.2	0.000341263
151.4	0.00034322	151.4	0.000182881	151.4	0.000338684
151.6	0.000340772	151.6	0.000179368	151.6	0.00033613
151.8	0.000338346	151.8	0.000175875	151.8	0.0003336
152	0.000335941	152	0.000172444	152	0.000331095
152.2	0.000333558	152.2	0.000169115	152.2	0.000328615
152.4	0.000331196	152.4	0.000165786	152.4	0.000326158
152.6	0.000328855	152.6	0.000162595	152.6	0.000323724
152.8	0.000326534	152.8	0.000159423	152.8	0.000321314
153	0.000324233	153	0.000156308	153	0.000318926
153.2	0.000321953	153.2	0.000153285	153.2	0.000316562
153.4	0.000319692	153.4	0.000150262	153.4	0.000314219
153.6	0.000317451	153.6	0.000147365	153.6	0.000311899
153.8	0.000315228	153.8	0.000144485	153.8	0.0003096
154	0.000313025	154	0.000141657	154	0.000307322
154.2	0.000310841	154.2	0.000138913	154.2	0.000305066
154.4	0.000308675	154.4	0.000136169	154.4	0.000302831
154.6	0.000306527	154.6	0.00013354	154.6	0.000300616
154.8	0.000304397	154.8	0.000130926	154.8	0.000298421
155	0.000302285	155	0.000128359	155	0.000296247
155.2	0.000300191	155.2	0.000125869	155.2	0.000294093
155.4	0.000298114	155.4	0.000123379	155.4	0.000291958
155.6	0.000296054	155.6	0.000120994	155.6	0.000289842
155.8	0.000294012	155.8	0.000118622	155.8	0.000287745
156	0.000291986	156	0.000116294	156	0.000285668
156.2	0.000289976	156.2	0.000114035	156.2	0.000283609
156.4	0.000287983	156.4	0.000111777	156.4	0.000281568
156.6	0.000286007	156.6	0.000109614	156.6	0.000279545
156.8	0.000284046	156.8	0.000107463	156.8	0.000277541
157	0.000282101	157	0.000105353	157	0.000275554
157.2	0.000280171	157.2	0.000103305	157.2	0.000273584
157.4	0.000278257	157.4	0.000101257	157.4	0.000271632
157.6	0.000276359	157.6	9.92971e-05	157.6	0.000269697
157.8	0.000274475	157.8	9.73476e-05	157.8	0.000267779
158	0.000272607	158	9.54351e-05	158	0.000265877
158.2	0.000270753	158.2	9.35793e-05	158.2	0.000263992
158.4	0.000268914	158.4	9.17234e-05	158.4	0.000262123
158.6	0.000267089	158.6	8.99475e-05	158.6	0.000260271
158.8	0.000265278	158.8	8.81808e-05	158.8	0.000258434
159	0.000263482	159	8.64478e-05	159	0.000256613
159.2	0.0002617	159.2	8.47661e-05	159.2	0.000254807
159.4	0.000259931	159.4	8.30844e-05	159.4	0.000253017
159.6	0.000258176	159.6	8.14753e-05	159.6	0.000251242
159.8	0.000256435	159.8	7.98744e-05	159.8	0.000249482
160	0.000254707	160	7.83043e-05	160	0.000247736
160.2	0.000252992	160.2	7.67805e-05	160.2	0.000246006
160.4	0.000251291	160.4	7.52566e-05	160.4	0.00024429
160.6	0.000249602	160.6	7.37988e-05	160.6	0.000242588
160.8	0.000247926	160.8	7.23483e-05	160.8	0.0002409
161	0.000246263	161	7.09259e-05	161	0.000239226
161.2	0.000244613	161.2	6.95452e-05	161.2	0.000237566
161.4	0.000242975	161.4	6.81646e-05	161.4	0.00023592
161.6	0.000241349	161.6	6.68443e-05	161.6	0.000234287
161.8	0.000239736	161.8	6.55303e-05	161.8	0.000232668
162	0.000238134	162	6.42421e-05	162	0.000231062
162.2	0.000236545	162.2	6.29917e-05	162.2	0.000229469
162.4	0.000234968	162.4	6.17413e-05	162.4	0.000227889
162.6	0.000233402	162.6	6.0546e-05	162.6	0.000226322
162.8	0.000231848	162.8	5.93563e-05	162.8	0.000224767
163	0.000230305	163	5.81901e-05	163	0.000223225
163.2	0.000228774	163.2	5.70582e-05	163.2	0.000221695
163.4	0.000227254	163.4	5.59262e-05	163.4	0.000220178
163.6	0.000225745	163.6	5.48442e-05	163.6	0.000218673
163.8	0.000224247	163.8	5.37673e-05	163.8	0.000217179
164	0.00022276	164	5.27117e-05	164	0.000215698
164.2	0.000221284	164.2	5.1687e-05	164.2	0.000214228
164.4	0.000219819	164.4	5.06623e-05	164.4	0.00021277
164.6	0.000218365	164.6	4.9683e-05	164.6	0.000211324
164.8	0.000216921	164.8	4.87081e-05	164.8	0.000209888
165	0.000215487	165	4.77527e-05	165	0.000208464
165.2	0.000214064	165.2	4.68251e-05	165.2	0.000207052
165.4	0.000212651	165.4	4.58976e-05	165.4	0.00020565
165.6	0.000211249	165.6	4.50112e-05	165.6	0.000204259
165.8	0.000209856	165.8	4.41287e-05	165.8	0.000202879
166	0.000208474	166	4.32641e-05	166	0.00020151
166.2	0.000207101	166.2	4.24244e-05	166.2	0.000200151
166.4	0.000205738	166.4	4.15848e-05	166.4	0.000198803
166.6	0.000204385	166.6	4.07826e-05	166.6	0.000197465
166.8	0.000203042	166.8	3.99839e-05	166.8	0.000196137
167	0.000201708	167	3.92015e-05	167	0.00019482
167.2	0.000200383	167.2	3.84418e-05	167.2	0.000193513
167.4	0.000199068	167.4	3.76822e-05	167.4	0.000192215
167.6	0.000197763	167.6	3.69565e-05	167.6	0.000190928
167.8	0.000196466	167.8	3.62339e-05	167.8	0.00018965
168	0.000195179	168	3.55261e-05	168	0.000188382
168.2	0.000193901	168.2	3.48388e-05	168.2	0.000187124
168.4	0.000192632	168.4	3.41514e-05	168.4	0.000185875
168.6	0.000191371	168.6	3.34949e-05	168.6	0.000184635
168.8	0.00019012	168.8	3.2841e-05	168.8	0.000183405
169	0.000188877	169	3.22006e-05	169	0.000182184
169.2	0.000187643	169.2	3.15786e-05	169.2	0.000180972
169.4	0.000186418	169.4	3.09565e-05	169.4	0.000179769
169.6	0.000185201	169.6	3.03625e-05	169.6	0.000178575
169.8	0.000183993	169.8	2.97707e-05	169.8	0.00017739
170	0.000182793	170	2.91911e-05	170	0.000176214
170.2	0.000181602	170.2	2.86282e-05	170.2	0.000175047
170.4	0.000180418	170.4	2.80652e-05	170.4	0.000173888
170.6	0.000179243	170.6	2.75276e-05	170.6	0.000172738
170.8	0.000178076	170.8	2.69919e-05	170.8	0.000171596
171	0.000176918	171	2.64675e-05	171	0.000170462
171.2	0.000175767	171.2	2.5958e-05	171.2	0.000169337
171.4	0.000174624	171.4	2.54485e-05	171.4	0.000168221
171.6	0.000173489	171.6	2.49622e-05	171.6	0.000167112
171.8	0.000172362	171.8	2.44776e-05	171.8	0.000166011
172	0.000171242	172	2.40032e-05	172	0.000164919
172.2	0.000170131	172.2	2.35423e-05	172.2	0.000163834
172.4	0.000169027	172.4	2.30813e-05	172.4	0.000162757
172.6	0.00016793	172.6	2.26413e-05	172.6	0.000161689
172.8	0.000166841	172.8	2.22029e-05	172.8	0.000160627
173	0.00016576	173	2.17737e-05	173	0.000159574
173.2	0.000164686	173.2	2.13566e-05	173.2	0.000158528
173.4	0.000163619	173.4	2.09395e-05	173.4	0.00015749
173.6	0.000162559	173.6	2.05413e-05	173.6	0.000156459
173.8	0.000161507	173.8	2.01445e-05	173.8	0.000155435
174	0.000160462	174	1.9756e-05	174	0.000154419
174.2	0.000159424	174.2	1.93784e-05	174.2	0.00015341
174.4	0.000158393	174.4	1.90008e-05	174.4	0.000152408
174.6	0.000157369	174.6	1.86403e-05	174.6	0.000151414
174.8	0.000156352	174.8	1.8281e-05	174.8	0.000150426
175	0.000155342	175	1.79293e-05	175	0.000149446
175.2	0.000154339	175.2	1.75873e-05	175.2	0.000148473
175.4	0.000153343	175.4	1.72454e-05	175.4	0.000147506
175.6	0.000152353	175.6	1.69189e-05	175.6	0.000146546
175.8	0.00015137	175.8	1.65935e-05	175.8	0.000145593
176	0.000150394	176	1.62751e-05	176	0.000144647
176.2	0.000149424	176.2	1.59655e-05	176.2	0.000143708
176.4	0.000148461	176.4	1.56559e-05	176.4	0.000142775
176.6	0.000147504	176.6	1.53603e-05	176.6	0.000141849
176.8	0.000146554	176.8	1.50656e-05	176.8	0.000140929
177	0.00014561	177	1.47772e-05	177	0.000140015
177.2	0.000144672	177.2	1.44967e-05	177.2	0.000139109
177.4	0.000143741	177.4	1.42162e-05	177.4	0.000138208
177.6	0.000142816	177.6	1.39484e-05	177.6	0.000137314
177.8	0.000141898	177.8	1.36813e-05	177.8	0.000136426
178	0.000140985	178	1.34199e-05	178	0.000135544
178.2	0.000140079	178.2	1.31657e-05	178.2	0.000134668
178.4	0.000139178	178.4	1.29114e-05	178.4	0.000133798
178.6	0.000138284	178.6	1.26686e-05	178.6	0.000132935
178.8	0.000137396	178.8	1.24264e-05	178.8	0.000132077
179	0.000136513	179	1.21894e-05	179	0.000131226
179.2	0.000135637	179.2	1.19588e-05	179.2	0.00013038
179.4	0.000134766	179.4	1.17281e-05	179.4	0.00012954
179.6	0.000133901	179.6	1.15079e-05	179.6	0.000128706
179.8	0.000133042	179.8	1.12883e-05	179.8	0.000127878
180	0.000132189	180	1.10733e-05	180	0.000127055
180.2	0.000131341	180.2	1.08641e-05	180.2	0.000126238
180.4	0.000130499	180.4	1.06549e-05	180.4	0.000125427
180.6	0.000129663	180.6	1.04551e-05	180.6	0.000124621
180.8	0.000128832	180.8	1.02559e-05	180.8	0.000123821
181	0.000128007	181	1.00608e-05	181	0.000123026
181.2	0.000127187	181.2	9.87094e-06	181.2	0.000122237
181.4	0.000126373	181.4	9.68106e-06	181.4	0.000121453
181.6	0.000125564	181.6	9.49971e-06	181.6	0.000120674
181.8	0.00012476	181.8	9.31877e-06	181.8	0.000119901
182	0.000123962	182	9.14168e-06	182	0.000119133
182.2	0.000123169	182.2	8.96921e-06	182.2	0.00011837
182.4	0.000122381	182.4	8.79673e-06	182.4	0.000117613
182.6	0.000121599	182.6	8.63198e-06	182.6	0.00011686
182.8	0.000120822	182.8	8.46757e-06	182.8	0.000116113
183	0.00012005	183	8.30667e-06	183	0.000115371
183.2	0.000119283	183.2	8.14991e-06	183.2	0.000114634
183.4	0.000118521	183.4	7.99316e-06	183.4	0.000113902
183.6	0.000117764	183.6	7.84342e-06	183.6	0.000113175
183.8	0.000117012	183.8	7.69398e-06	183.8	0.000112452
184	0.000116265	184	7.54774e-06	184	0.000111735
184.2	0.000115523	184.2	7.40526e-06	184.2	0.000111023
184.4	0.000114786	184.4	7.26278e-06	184.4	0.000110315
184.6	0.000114054	184.6	7.12662e-06	184.6	0.000109612
184.8	0.000113327	184.8	6.99072e-06	184.8	0.000108914
185	0.000112604	185	6.85771e-06	185	0.00010822
185.2	0.000111886	185.2	6.72806e-06	185.2	0.000107532
185.4	0.000111173	185.4	6.59841e-06	185.4	0.000106847
185.6	0.000110465	185.6	6.47448e-06	185.6	0.000106168
185.8	0.000109761	185.8	6.35076e-06	185.8	0.000105493
186	0.000109062	186	6.22967e-06	186	0.000104822
186.2	0.000108368	186.2	6.11161e-06	186.2	0.000104156
186.4	0.000107678	186.4	5.99354e-06	186.4	0.000103495
186.6	0.000106992	186.6	5.88066e-06	186.6	0.000102838
186.8	0.000106312	186.8	5.76797e-06	186.8	0.000102185
187	0.000105635	187	5.65769e-06	187	0.000101537
187.2	0.000104963	187.2	5.55017e-06	187.2	0.000100893
187.4	0.000104296	187.4	5.44264e-06	187.4	0.000100253
187.6	0.000103633	187.6	5.3399e-06	187.6	9.96176e-05
187.8	0.000102974	187.8	5.23731e-06	187.8	9.89864e-05
188	0.000102319	188	5.13692e-06	188	9.83594e-05
188.2	0.000101669	188.2	5.03901e-06	188.2	9.77366e-05
188.4	0.000101024	188.4	4.94111e-06	188.4	9.71179e-05
188.6	0.000100382	188.6	4.84755e-06	188.6	9.65034e-05
188.8	9.97445e-05	188.8	4.75412e-06	188.8	9.58929e-05
189	9.91112e-05	189	4.66269e-06	189	9.52865e-05
189.2	9.84821e-05	189.2	4.57352e-06	189.2	9.46842e-05
189.4	9.78572e-05	189.4	4.48434e-06	189.4	9.40858e-05
189.6	9.72363e-05	189.6	4.39914e-06	189.6	9.34914e-05
189.8	9.66195e-05	189.8	4.31403e-06	189.8	9.29009e-05
190	9.60067e-05	190	4.23077e-06	190	9.23143e-05
190.2	9.5398e-05	190.2	4.14955e-06	190.2	9.17317e-05
190.4	9.47932e-05	190.4	4.06833e-06	190.4	9.11529e-05
190.6	9.41924e-05	190.6	3.99077e-06	190.6	9.05779e-05
190.8	9.35955e-05	190.8	3.91329e-06	190.8	9.00067e-05
191	9.30025e-05	191	3.83752e-06	191	8.94392e-05
191.2	9.24135e-05	191.2	3.76362e-06	191.2	8.88756e-05
191.4	9.18282e-05	191.4	3.68971e-06	191.4	8.83156e-05
191.6	9.12468e-05	191.6	3.61913e-06	191.6	8.77594e-05
191.8	9.06692e-05	191.8	3.54862e-06	191.8	8.72068e-05
192	9.00953e-05	192	3.47966e-06	192	8.66578e-05
192.2	8.95252e-05	192.2	3.41238e-06	192.2	8.61125e-05
192.4	8.89588e-05	192.4	3.34511e-06	192.4	8.55708e-05
192.6	8.83962e-05	192.6	3.28086e-06	192.6	8.50326e-05
192.8	8.78372e-05	192.8	3.21666e-06	192.8	8.44979e-05
193	8.72818e-05	193	3.1539e-06	193	8.39668e-05
193.2	8.67301e-05	193.2	3.09266e-06	193.2	8.34392e-05
193.4	8.61819e-05	193.4	3.03142e-06	193.4	8.2915e-05
193.6	8.56374e-05	193.6	2.97295e-06	193.6	8.23942e-05
193.8	8.50964e-05	193.8	2.91453e-06	193.8	8.18769e-05
194	8.45589e-05	194	2.85743e-06	194	8.1363e-05
194.2	8.40249e-05	194.2	2.80172e-06	194.2	8.08524e-05
194.4	8.34944e-05	194.4	2.74602e-06	194.4	8.03452e-05
194.6	8.29673e-05	194.6	2.69288e-06	194.6	7.98413e-05
194.8	8.24437e-05	194.8	2.63977e-06	194.8	7.93407e-05
195	8.19235e-05	195	2.58786e-06	195	7.88434e-05
195.2	8.14067e-05	195.2	2.53722e-06	195.2	7.83494e-05
195.4	8.08933e-05	195.4	2.48657e-06	195.4	7.78585e-05
195.6	8.03832e-05	195.6	2.43826e-06	195.6	7.73709e-05
195.8	7.98764e-05	195.8	2.38997e-06	195.8	7.68865e-05
196	7.93729e-05	196	2.34278e-06	196	7.64052e-05
196.2	7.88727e-05	196.2	2.29674e-06	196.2	7.5927e-05
196.4	7.83757e-05	196.4	2.25069e-06	196.4	7.5452e-05
196.6	7.7882e-05	196.6	2.20679e-06	196.6	7.49801e-05
196.8	7.73915e-05	196.8	2.16291e-06	196.8	7.45113e-05
197	7.69041e-05	197	2.12003e-06	197	7.40454e-05
197.2	7.642e-05	197.2	2.0782e-06	197.2	7.35827e-05
197.4	7.59389e-05	197.4	2.03637e-06	197.4	7.3123e-05
197.6	7.54611e-05	197.6	1.9965e-06	197.6	7.26662e-05
197.8	7.49863e-05	197.8	1.95664e-06	197.8	7.22124e-05
198	7.45146e-05	198	1.91771e-06	198	7.17616e-05
198.2	7.40459e-05	198.2	1.87972e-06	198.2	7.13137e-05
198.4	7.35803e-05	198.4	1.84174e-06	198.4	7.08687e-05
198.6	7.31178e-05	198.6	1.80552e-06	198.6	7.04266e-05
198.8	7.26582e-05	198.8	1.76932e-06	198.8	6.99874e-05
199	7.22016e-05	199	1.73396e-06	199	6.9551e-05
199.2	7.1748e-05	199.2	1.69945e-06	199.2	6.91175e-05
199.4	7.12973e-05	199.4	1.66494e-06	199.4	6.86868e-05
199.6	7.08495e-05	199.6	1.63204e-06	199.6	6.82589e-05
199.8	7.04047e-05	199.8	1.59915e-06	199.8	6.78337e-05
200	6.99627e-05	200	1.56704e-06	200	6.74113e-05
200.2	6.95236e-05	200.2	1.53572e-06	200.2	6.69917e-05
200.4	6.90873e-05	200.4	1.5044e-06	200.4	6.65747e-05
200.6	6.86539e-05	200.6	1.47456e-06	200.6	6.61605e-05
200.8	6.82233e-05	200.8	1.44472e-06	200.8	6.57489e-05
201	6.77954e-05	201	1.41559e-06	201	6.534e-05
201.2	6.73704e-05	201.2	1.38716e-06	201.2	6.49338e-05
201.4	6.69481e-05	201.4	1.35874e-06	201.4	6.45302e-05
201.6	6.65285e-05	201.6	1.33166e-06	201.6	6.41291e-05
201.8	6.61116e-05	201.8	1.30457e-06	201.8	6.37307e-05
202	6.56975e-05	202	1.27813e-06	202	6.33349e-05
202.2	6.5286e-05	202.2	1.25232e-06	202.2	6.29416e-05
202.4	6.48772e-05	202.4	1.22652e-06	202.4	6.25509e-05
202.6	6.4471e-05	202.6	1.20194e-06	202.6	6.21626e-05
202.8	6.40675e-05	202.8	1.17736e-06	202.8	6.17769e-05
203	6.36666e-05	203	1.15337e-06	203	6.13937e-05
203.2	6.32682e-05	203.2	1.12996e-06	203.2	6.10129e-05
203.4	6.28725e-05	203.4	1.10655e-06	203.4	6.06346e-05
203.6	6.24793e-05	203.6	1.08426e-06	203.6	6.02588e-05
203.8	6.20886e-05	203.8	1.06197e-06	203.8	5.98853e-05
204	6.17005e-05	204	1.04022e-06	204	5.95143e-05
204.2	6.13149e-05	204.2	1.01899e-06	204.2	5.91457e-05
204.4	6.09317e-05	204.4	9.97775e-07	204.4	5.87794e-05
204.6	6.05511e-05	204.6	9.7756e-07	204.6	5.84155e-05
204.8	6.01729e-05	204.8	9.57346e-07	204.8	5.80539e-05
205	5.97971e-05	205	9.37627e-07	205	5.76947e-05
205.2	5.94238e-05	205.2	9.18378e-07	205.2	5.73378e-05
205.4	5.90529e-05	205.4	8.99142e-07	205.4	5.69832e-05
205.6	5.86844e-05	205.6	8.80815e-07	205.6	5.66308e-05
205.8	5.83183e-05	205.8	8.62488e-07	205.8	5.62807e-05
206	5.79545e-05	206	8.44621e-07	206	5.59329e-05
206.2	5.75931e-05	206.2	8.27189e-07	206.2	5.55873e-05
206.4	5.7234e-05	206.4	8.0977e-07	206.4	5.52439e-05
206.6	5.68772e-05	206.6	7.9318e-07	206.6	5.49028e-05
206.8	5.65227e-05	206.8	7.7659e-07	206.8	5.45638e-05
207	5.61705e-05	207	7.60416e-07	207	5.4227e-05
207.2	5.58206e-05	207.2	7.4463e-07	207.2	5.38924e-05
207.4	5.5473e-05	207.4	7.28859e-07	207.4	5.35599e-05
207.6	5.51276e-05	207.6	7.13833e-07	207.6	5.32295e-05
207.8	5.47844e-05	207.8	6.98808e-07	207.8	5.29013e-05
208	5.44434e-05	208	6.84162e-07	208	5.25751e-05
208.2	5.41046e-05	208.2	6.69865e-07	208.2	5.22511e-05
208.4	5.37681e-05	208.4	6.55584e-07	208.4	5.19291e-05
208.6	5.34336e-05	208.6	6.41993e-07	208.6	5.16092e-05
208.8	5.31014e-05	208.8	6.28403e-07	208.8	5.12914e-05
209	5.27712e-05	209	6.1516e-07	209	5.09756e-05
209.2	5.24432e-05	209.2	6.02233e-07	209.2	5.06618e-05
209.4	5.21174e-05	209.4	5.89322e-07	209.4	5.035e-05
209.6	5.17936e-05	209.6	5.77031e-07	209.6	5.00402e-05
209.8	5.14719e-05	209.8	5.6474e-07	209.8	4.97324e-05
210	5.11522e-05	210	5.52763e-07	210	4.94266e-05
210.2	5.08347e-05	210.2	5.4107e-07	210.2	4.91227e-05
210.4	5.05191e-05	210.4	5.29392e-07	210.4	4.88208e-05
210.6	5.02056e-05	210.6	5.18272e-07	210.6	4.85208e-05
210.8	4.98942e-05	210.8	5.07153e-07	210.8	4.82227e-05
211	4.95847e-05	211	4.96325e-07	211	4.79265e-05
211.2	4.92772e-05	211.2	4.85759e-07	211.2	4.76323e-05
211.4	4.89717e-05	211.4	4.75207e-07	211.4	4.73399e-05
211.6	4.86682e-05	211.6	4.65162e-07	211.6	4.70493e-05
211.8	4.83666e-05	211.8	4.55117e-07	211.8	4.67607e-05
212	4.80669e-05	212	4.45338e-07	212	4.64738e-05
212.2	4.77692e-05	212.2	4.35794e-07	212.2	4.61888e-05
212.4	4.74734e-05	212.4	4.26265e-07	212.4	4.59056e-05
212.6	4.71795e-05	212.6	4.17191e-07	212.6	4.56243e-05
212.8	4.68875e-05	212.8	4.08118e-07	212.8	4.53447e-05
213	4.65973e-05	213	3.99285e-07	213	4.50669e-05
213.2	4.63091e-05	213.2	3.90664e-07	213.2	4.47909e-05
213.4	4.60226e-05	213.4	3.82057e-07	213.4	4.45166e-05
213.6	4.57381e-05	213.6	3.7387e-07	213.6	4.42441e-05
213.8	4.54553e-05	213.8	3.65684e-07	213.8	4.39733e-05
214	4.51744e-05	214	3.57716e-07	214	4.37043e-05
214.2	4.48952e-05	214.2	3.4994e-07	214.2	4.3437e-05
214.4	4.46179e-05	214.4	3.42178e-07	214.4	4.31713e-05
214.6	4.43423e-05	214.6	3.34797e-07	214.6	4.29074e-05
214.8	4.40685e-05	214.8	3.27417e-07	214.8	4.26451e-05
215	4.37965e-05	215	3.20236e-07	215	4.23846e-05
215.2	4.35262e-05	215.2	3.13226e-07	215.2	4.21256e-05
215.4	4.32576e-05	215.4	3.06231e-07	215.4	4.18684e-05
215.6	4.29908e-05	215.6	2.99578e-07	215.6	4.16127e-05
215.8	4.27257e-05	215.8	2.92925e-07	215.8	4.13587e-05
216	4.24623e-05	216	2.86457e-07	216	4.11063e-05
216.2	4.22005e-05	216.2	2.80147e-07	216.2	4.08555e-05
216.4	4.19405e-05	216.4	2.7385e-07	216.4	4.06063e-05
216.6	4.16821e-05	216.6	2.67862e-07	216.6	4.03587e-05
216.8	4.14254e-05	216.8	2.61875e-07	216.8	4.01127e-05
217	4.11703e-05	217	2.56056e-07	217	3.98682e-05
217.2	4.09169e-05	217.2	2.5038e-07	217.2	3.96253e-05
217.4	4.0665e-05	217.4	2.44717e-07	217.4	3.9384e-05
217.6	4.04148e-05	217.6	2.39332e-07	217.6	3.91441e-05
217.8	4.01662e-05	217.8	2.33946e-07	217.8	3.89058e-05
218	3.99192e-05	218	2.28713e-07	218	3.8669e-05
218.2	3.96738e-05	218.2	2.23607e-07	218.2	3.84337e-05
218.4	3.94299e-05	218.4	2.18513e-07	218.4	3.81999e-05
218.6	3.91876e-05	218.6	2.13676e-07	218.6	3.79676e-05
218.8	3.89469e-05	218.8	2.08838e-07	218.8	3.77368e-05
219	3.87077e-05	219	2.04138e-07	219	3.75074e-05
219.2	3.847e-05	219.2	1.99552e-07	219.2	3.72795e-05
219.4	3.82339e-05	219.4	1.94977e-07	219.4	3.7053e-05
219.6	3.79992e-05	219.6	1.90633e-07	219.6	3.6828e-05
219.8	3.77661e-05	219.8	1.86289e-07	219.8	3.66044e-05
220	3.75344e-05	220	1.82068e-07	220	3.63822e-05
220.2	3.73043e-05	220.2	1.77948e-07	220.2	3.61614e-05
220.4	3.70756e-05	220.4	1.73839e-07	220.4	3.5942e-05
220.6	3.68484e-05	220.6	1.69935e-07	220.6	3.57241e-05
220.8	3.66226e-05	220.8	1.66031e-07	220.8	3.55075e-05
221	3.63983e-05	221	1.62242e-07	221	3.52922e-05
221.2	3.61754e-05	221.2	1.58547e-07	221.2	3.50784e-05
221.4	3.59539e-05	221.4	1.54862e-07	221.4	3.48658e-05
221.6	3.57338e-05	221.6	1.51359e-07	221.6	3.46547e-05
221.8	3.55152e-05	221.8	1.47856e-07	221.8	3.44449e-05
222	3.52979e-05	222	1.44457e-07	222	3.42363e-05
222.2	3.50821e-05	222.2	1.41141e-07	222.2	3.40292e-05
222.4	3.48676e-05	222.4	1.37834e-07	222.4	3.38233e-05
222.6	3.46545e-05	222.6	1.3469e-07	222.6	3.36187e-05
222.8	3.44427e-05	222.8	1.31546e-07	222.8	3.34155e-05
223	3.42323e-05	223	1.28495e-07	223	3.32135e-05
223.2	3.40233e-05	223.2	1.25519e-07	223.2	3.30128e-05
223.4	3.38155e-05	223.4	1.22551e-07	223.4	3.28134e-05
223.6	3.36092e-05	223.6	1.19738e-07	223.6	3.26152e-05
223.8	3.34041e-05	223.8	1.16924e-07	223.8	3.24183e-05
224	3.32003e-05	224	1.14194e-07	224	3.22226e-05
224.2	3.29978e-05	224.2	1.11529e-07	224.2	3.20282e-05
224.4	3.27967e-05	224.4	1.08873e-07	224.4	3.18349e-05
224.6	3.25968e-05	224.6	1.06353e-07	224.6	3.1643e-05
224.8	3.23982e-05	224.8	1.03832e-07	224.8	3.14522e-05
225	3.22008e-05	225	1.01387e-07	225	3.12626e-05
225.2	3.20047e-05	225.2	9.90017e-08	225.2	3.10743e-05
225.4	3.18099e-05	225.4	9.66242e-08	225.4	3.08871e-05
225.6	3.16163e-05	225.6	9.43675e-08	225.6	3.07011e-05
225.8	3.14239e-05	225.8	9.21108e-08	225.8	3.05163e-05
226	3.12328e-05	226	8.99252e-08	226	3.03326e-05
226.2	3.10429e-05	226.2	8.77942e-08	226.2	3.01501e-05
226.4	3.08541e-05	226.4	8.56707e-08	226.4	2.99688e-05
226.6	3.06666e-05	226.6	8.36539e-08	226.6	2.97886e-05
226.8	3.04803e-05	226.8	8.16371e-08	226.8	2.96095e-05
227	3.02952e-05	227	7.96835e-08	227	2.94316e-05
227.2	3.01113e-05	227.2	7.77779e-08	227.2	2.92548e-05
227.4	2.99285e-05	227.4	7.58796e-08	227.4	2.90791e-05
227.6	2.97469e-05	227.6	7.40796e-08	227.6	2.89045e-05
227.8	2.95664e-05	227.8	7.22797e-08	227.8	2.8731e-05
228	2.93871e-05	228	7.05359e-08	228	2.85586e-05
228.2	2.9209e-05	228.2	6.88346e-08	228.2	2.83873e-05
228.4	2.90319e-05	228.4	6.71401e-08	228.4	2.82171e-05
228.6	2.8856e-05	228.6	6.55351e-08	228.6	2.8048e-05
228.8	2.86812e-05	228.8	6.393e-08	228.8	2.78799e-05
		229	6.23749e-08
		229.2	6.08572e-08
		229.4	5.93458e-08
		229.6	5.79137e-08
		229.8	5.64816e-08
		230	5.50975e-08
		230.2	5.37487e-08
		230.4	5.24056e-08
		230.6	5.11318e-08
		230.8	4.9858e-08
		231	4.86265e-08
		231.2	4.74262e-08
		231.4	4.62312e-08
		231.6	4.50992e-08
		231.8	4.39672e-08
		232	4.28728e-08
		232.2	4.18057e-08
		232.4	4.07437e-08
		232.6	3.97399e-08
		232.8	3.87361e-08
		233	3.77652e-08
		233.2	3.6818e-08
		233.4	3.58754e-08
		233.6	3.49839e-08
		233.8	3.40923e-08
		234	3.32321e-08
		234.2	3.2394e-08
		234.4	3.15601e-08
		234.6	3.07701e-08
		234.8	2.998e-08
		235	2.92177e-08
		235.2	2.84748e-08
		235.4	2.77358e-08
		235.6	2.70364e-08
		235.8	2.6337e-08
		236	2.56619e-08
		236.2	2.50036e-08
		236.4	2.4349e-08
		236.6	2.37309e-08
		236.8	2.31128e-08
		237	2.25157e-08
		237.2	2.19331e-08
		237.4	2.13538e-08
		237.6	2.08064e-08
		237.8	2.02591e-08
		238	1.9732e-08
		238.2	1.92188e-08
		238.4	1.87084e-08
		238.6	1.82251e-08
		238.8	1.77417e-08
		239	1.72762e-08
		239.2	1.68226e-08
		239.4	1.63718e-08
		239.6	1.59459e-08
		239.8	1.55201e-08
		240	1.51096e-08
		240.2	1.47094e-08
		240.4	1.43117e-08
		240.6	1.39367e-08
		240.8	1.35616e-08
		241	1.32002e-08
		241.2	1.28477e-08
		241.4	1.24975e-08
		241.6	1.21668e-08
		241.8	1.18361e-08
		242	1.15183e-08
		242.2	1.12088e-08
		242.4	1.09014e-08
		242.6	1.06103e-08
		242.8	1.03192e-08
		243	1.00393e-08
		243.2	9.76673e-09
		243.4	9.49603e-09
		243.6	9.24113e-09
		243.8	8.98623e-09
		244	8.74064e-09
		244.2	8.50102e-09
		244.4	8.26311e-09
		244.6	8.03886e-09
		244.8	7.81462e-09
		245	7.59916e-09
		245.2	7.38926e-09
		245.4	7.18083e-09
		245.6	6.98383e-09
		245.8	6.78683e-09
		246	6.59775e-09
		246.2	6.41364e-09
		246.4	6.23088e-09
		246.6	6.05841e-09
		246.8	5.88595e-09
		247	5.72021e-09
		247.2	5.55864e-09
		247.4	5.39835e-09
		247.6	5.24755e-09
		247.8	5.09676e-09
		248	4.95183e-09
		248.2	4.81048e-09
		248.4	4.67025e-09
		248.6	4.53807e-09
		248.8	4.40589e-09
		249	4.27929e-09
		249.2	4.15607e-09
		249.4	4.03381e-09
		249.6	3.91826e-09
		249.8	3.80271e-09
		250	3.69196e-09
		250.2	3.58409e-09
		250.4	3.47715e-09
		250.6	3.37673e-09
		250.8	3.2763e-09
		251	3.17978e-09
		251.2	3.08558e-09
		251.4	2.99219e-09
		251.6	2.9044e-09
