# Supplementary material for: Reconciling ice core CO2 and land-use change following New World-Old World contact
Source: Nat Commun. 2024 Mar 5;15:1735. doi: 10.1038/s41467-024-45894-9 (PMC10915154; doi:10.1038/s41467-024-45894-9)
Supplement: Supplementary file 5 — Supplementary Dataset 2 [file 41467_2024_45894_MOESM5_ESM.xlsx]

## Sheet: Law Dome
% Single deconvolution reconstruction of carbon fluxes using the Oregon State University Carbon Cycle Box Model
% Law Dome Only
% Based on Law Dome spline and confidence intervals generated with bootstrapped monte carlo cubic smoothing spline over 1000 iterations
% Spline p-value 3.00E-03
% Spline cut-off 50 years
% As published in: King et al. 2024 'Reconciling ice core CO2 and land-use change following New World-Old World contact'
1570-1620 mean	286.171	287.955	284.386	-6.27652	-6.24	-6.31304	-0.473934	-0.282456	-0.665412	0.107941	0.145524	0.070359
	Modelled Atmospheric CO2 (ppm)			Modelled Atmospheric d13C-CO2 (per mil, VPDB)			Modelled Land-Atmosphere Flux (PgC per year)			Modelled Ocean-Atmosphere Flux (PgC per year)
Time (years CE)	Median	Max (+ 1 sigma s.d.)	Min (- 1 sigma s.d.)	Median	Max (+ 1 sigma s.d.)	Min (- 1 sigma s.d.)	Median	Max (+ 1 sigma s.d.)	Min (- 1 sigma s.d.)	Median	Max (+ 1 sigma s.d.)	Min (- 1 sigma s.d.)
1450	289.953	291.608	288.299	-6.3883	-6.35694	-6.41966	-0.0267709	0.132126	-0.185668	-0.0153439	0.01663	-0.0473177
1451	289.932	291.593	288.272	-6.38699	-6.35542	-6.41856	-0.0351059	0.12479	-0.195002	-0.013951	0.0182763	-0.0461782
1452	289.908	291.575	288.24	-6.38565	-6.35386	-6.41744	-0.042529	0.119112	-0.20417	-0.0125781	0.0199789	-0.0451352
1453	289.88	291.555	288.206	-6.38431	-6.35225	-6.41636	-0.0490086	0.114848	-0.212865	-0.0112526	0.0217158	-0.0442209
1454	289.851	291.534	288.168	-6.38297	-6.35062	-6.41533	-0.0545259	0.111757	-0.220809	-0.009991	0.0234614	-0.0434434
1455	289.82	291.513	288.127	-6.38167	-6.34896	-6.41438	-0.0590681	0.109625	-0.227762	-0.00880565	0.0251889	-0.0428002
1456	289.788	291.491	288.084	-6.38041	-6.34729	-6.41353	-0.0626245	0.108272	-0.233521	-0.00770667	0.0268704	-0.0422837
1457	289.754	291.469	288.039	-6.37921	-6.34564	-6.41278	-0.0651857	0.107549	-0.23792	-0.00670332	0.0284781	-0.0418847
1458	289.72	291.448	287.992	-6.37808	-6.34402	-6.41214	-0.0667428	0.107334	-0.240819	-0.00580445	0.0299845	-0.0415933
1459	289.686	291.428	287.944	-6.37703	-6.34246	-6.4116	-0.0672871	0.107534	-0.242108	-0.0050187	0.0313625	-0.0413999
1460	289.652	291.41	287.895	-6.37608	-6.34099	-6.41117	-0.0668101	0.108076	-0.241696	-0.00435463	0.032586	-0.0412953
1461	289.619	291.393	287.845	-6.37523	-6.33962	-6.41084	-0.0653032	0.108909	-0.239515	-0.00382075	0.0336297	-0.0412712
1462	289.588	291.379	287.796	-6.37449	-6.33838	-6.4106	-0.0627579	0.109998	-0.235514	-0.00342553	0.0344694	-0.0413205
1463	289.557	291.366	287.748	-6.37387	-6.3373	-6.41045	-0.0591659	0.111327	-0.229659	-0.00317739	0.0350821	-0.0414369
1464	289.529	291.357	287.702	-6.37339	-6.33641	-6.41038	-0.0545186	0.112897	-0.221935	-0.00308476	0.0354461	-0.0416156
1465	289.504	291.349	287.658	-6.37305	-6.33572	-6.41039	-0.0488078	0.11473	-0.212345	-0.003156	0.035541	-0.041853
1466	289.481	291.344	287.617	-6.37287	-6.33527	-6.41047	-0.042025	0.116869	-0.200919	-0.00339946	0.035348	-0.042147
1467	289.461	291.342	287.58	-6.37283	-6.33506	-6.41061	-0.034162	0.119387	-0.187711	-0.00382343	0.0348503	-0.0424972
1468	289.445	291.343	287.548	-6.37297	-6.33512	-6.41083	-0.0252104	0.122396	-0.172817	-0.00443615	0.0340329	-0.0429052
1469	289.433	291.346	287.521	-6.37328	-6.33546	-6.4111	-0.0151622	0.126055	-0.156379	-0.00524581	0.0328833	-0.0433749
1470	289.426	291.353	287.5	-6.37378	-6.33611	-6.41145	-0.00403722	0.130585	-0.138659	-0.00625918	0.0313945	-0.0439128
1471	289.424	291.362	287.486	-6.37445	-6.33705	-6.41185	0.00752372	0.13606	-0.121012	-0.00745123	0.0296195	-0.044522
1472	289.426	291.374	287.479	-6.37529	-6.33825	-6.41233	0.0188397	0.142371	-0.104692	-0.0087637	0.0276711	-0.0451985
1473	289.433	291.388	287.478	-6.37627	-6.33967	-6.41286	0.0298283	0.149484	-0.0898277	-0.0101509	0.0256367	-0.0459384
1474	289.445	291.405	287.484	-6.37736	-6.34125	-6.41347	0.0404622	0.157342	-0.0764178	-0.0115896	0.0235614	-0.0467405
1475	289.46	291.424	287.496	-6.37854	-6.34296	-6.41413	0.0507266	0.165856	-0.064403	-0.0130669	0.0214709	-0.0476047
1476	289.48	291.446	287.514	-6.37981	-6.34477	-6.41486	0.0606125	0.174911	-0.053686	-0.0145748	0.0193814	-0.0485311
1477	289.504	291.47	287.537	-6.38115	-6.34665	-6.41566	0.0701135	0.184372	-0.0441448	-0.0161072	0.0173048	-0.0495192
1478	289.531	291.496	287.565	-6.38255	-6.34857	-6.41652	0.0792242	0.194092	-0.0356437	-0.0176589	0.0152505	-0.0505683
1479	289.561	291.524	287.598	-6.38399	-6.35053	-6.41745	0.0879401	0.203925	-0.0280444	-0.0192253	0.013226	-0.0516766
1480	289.595	291.555	287.636	-6.38547	-6.35249	-6.41844	0.0962565	0.213726	-0.0212131	-0.020802	0.0112375	-0.0528416
1481	289.632	291.587	287.677	-6.38697	-6.35445	-6.4195	0.104169	0.223365	-0.0150263	-0.0223848	0.00928998	-0.0540596
1482	289.672	291.622	287.722	-6.3885	-6.35639	-6.42062	0.111674	0.232722	-0.00937381	-0.0239695	0.00738712	-0.055326
1483	289.715	291.658	287.771	-6.39004	-6.3583	-6.42179	0.118767	0.241694	-0.00415972	-0.0255518	0.00553157	-0.0566353
1484	289.76	291.697	287.822	-6.3916	-6.36017	-6.42302	0.125444	0.250191	0.000697435	-0.0271279	0.00372486	-0.0579806
1485	289.807	291.738	287.876	-6.39315	-6.362	-6.4243	0.131701	0.258136	0.00526563	-0.0286934	0.00196749	-0.0593544
1486	289.856	291.78	287.932	-6.3947	-6.36379	-6.42562	0.137533	0.265465	0.00960049	-0.0302446	0.000259101	-0.0607482
1487	289.908	291.824	287.991	-6.39625	-6.36553	-6.42697	0.142937	0.272128	0.0137465	-0.0317773	-0.00140147	-0.062153
1488	289.961	291.871	288.051	-6.39778	-6.36722	-6.42834	0.147909	0.27808	0.0177383	-0.0332876	-0.00301601	-0.0635591
1489	290.015	291.918	288.112	-6.3993	-6.36886	-6.42973	0.152445	0.283288	0.0216013	-0.0347715	-0.00458674	-0.0649563
1490	290.071	291.968	288.175	-6.40079	-6.37045	-6.43113	0.156541	0.287729	0.0253527	-0.0362253	-0.0061162	-0.0663343
1491	290.128	292.018	288.238	-6.40225	-6.37199	-6.43252	0.160193	0.291383	0.0290018	-0.037645	-0.00760707	-0.0676828
1492	290.186	292.07	288.303	-6.40369	-6.37349	-6.43389	0.163397	0.294243	0.0325501	-0.0390267	-0.00906198	-0.0689915
1493	290.245	292.123	288.367	-6.40509	-6.37495	-6.43524	0.166149	0.296307	0.0359913	-0.0403668	-0.0104834	-0.0702501
1494	290.304	292.176	288.432	-6.40646	-6.37636	-6.43655	0.168447	0.297582	0.0393108	-0.0416613	-0.0118734	-0.0714492
1495	290.364	292.231	288.498	-6.40778	-6.37774	-6.43781	0.170285	0.298085	0.0424847	-0.0429066	-0.0132337	-0.0725796
1496	290.424	292.285	288.563	-6.40905	-6.37908	-6.43902	0.17166	0.297841	0.045479	-0.0440989	-0.0145651	-0.0736328
1497	290.484	292.34	288.628	-6.41028	-6.38039	-6.44016	0.172569	0.29689	0.0482478	-0.0452346	-0.0158679	-0.0746013
1498	290.544	292.395	288.693	-6.41145	-6.38167	-6.44123	0.173008	0.295284	0.0507315	-0.0463098	-0.017141	-0.0754786
1499	290.603	292.449	288.757	-6.41257	-6.38291	-6.44222	0.172972	0.29309	0.052854	-0.047321	-0.0183825	-0.0762595
1500	290.662	292.502	288.821	-6.41362	-6.38413	-6.44311	0.172459	0.290398	0.054521	-0.0482645	-0.0195888	-0.0769401
1501	290.72	292.554	288.885	-6.41461	-6.38531	-6.44392	0.171465	0.287314	0.0556165	-0.0491366	-0.0207546	-0.0775186
1502	290.777	292.605	288.948	-6.41554	-6.38645	-6.44462	0.169993	0.283983	0.056003	-0.0499341	-0.0218724	-0.0779959
1503	290.832	292.655	289.01	-6.41639	-6.38756	-6.44523	0.168197	0.2808	0.0555945	-0.0506614	-0.0229311	-0.0783917
1504	290.887	292.703	289.071	-6.41718	-6.38861	-6.44576	0.166242	0.27803	0.054455	-0.0513309	-0.0239196	-0.0787423
1505	290.94	292.749	289.132	-6.41791	-6.38961	-6.44622	0.164146	0.275615	0.0526776	-0.0519519	-0.0248311	-0.0790728
1506	290.992	292.794	289.191	-6.41859	-6.39055	-6.44662	0.161914	0.273467	0.05036	-0.0525282	-0.0256626	-0.0793938
1507	291.043	292.837	289.249	-6.41921	-6.39142	-6.44699	0.159546	0.271493	0.0475991	-0.0530611	-0.0264132	-0.079709
1508	291.093	292.879	289.306	-6.41977	-6.39222	-6.44732	0.157045	0.269603	0.0444864	-0.0535508	-0.0270832	-0.0800184
1509	291.14	292.919	289.362	-6.42029	-6.39294	-6.44763	0.154409	0.267712	0.0411056	-0.0539969	-0.0276738	-0.0803201
1510	291.187	292.958	289.416	-6.42075	-6.39359	-6.44792	0.151638	0.265745	0.0375309	-0.0543991	-0.0281872	-0.080611
1511	291.232	292.995	289.469	-6.42117	-6.39417	-6.44818	0.148732	0.263637	0.0338269	-0.0547567	-0.0286262	-0.0808872
1512	291.275	293.031	289.52	-6.42154	-6.39467	-6.44842	0.14569	0.261331	0.0300482	-0.0550691	-0.0289942	-0.0811439
1513	291.317	293.065	289.569	-6.42187	-6.39509	-6.44865	0.142511	0.258782	0.0262395	-0.0553356	-0.0292951	-0.081376
1514	291.357	293.098	289.616	-6.42215	-6.39545	-6.44885	0.139194	0.255952	0.0224363	-0.0555556	-0.0295331	-0.0815781
1515	291.396	293.13	289.661	-6.42238	-6.39573	-6.44902	0.13574	0.252815	0.0186653	-0.0557285	-0.0297125	-0.0817444
1516	291.432	293.16	289.705	-6.42256	-6.39595	-6.44917	0.132147	0.24935	0.0149443	-0.0558536	-0.0298377	-0.0818694
1517	291.467	293.189	289.746	-6.4227	-6.39612	-6.44929	0.128415	0.245547	0.0112826	-0.0559303	-0.0299131	-0.0819474
1518	291.5	293.216	289.785	-6.42279	-6.39622	-6.44936	0.124543	0.241404	0.0076812	-0.0559579	-0.0299426	-0.0819732
1519	291.532	293.242	289.822	-6.42284	-6.39628	-6.4494	0.12053	0.236928	0.00413188	-0.0559359	-0.02993	-0.0819419
1520	291.561	293.266	289.856	-6.42284	-6.39629	-6.44939	0.116376	0.232135	0.00061732	-0.0558636	-0.0298783	-0.0818489
1521	291.589	293.288	289.889	-6.42279	-6.39626	-6.44933	0.112081	0.227051	-0.0028899	-0.0557404	-0.0297901	-0.0816907
1522	291.614	293.309	289.919	-6.4227	-6.39618	-6.44921	0.107643	0.221713	-0.00642816	-0.0555656	-0.029667	-0.0814643
1523	291.638	293.328	289.947	-6.42256	-6.39607	-6.44904	0.103062	0.216171	-0.0100479	-0.0553387	-0.0295097	-0.0811678
1524	291.659	293.344	289.973	-6.42236	-6.39592	-6.44881	0.0983368	0.210486	-0.0138125	-0.0550591	-0.0293176	-0.0808005
1525	291.678	293.359	289.997	-6.42213	-6.39575	-6.44851	0.0934679	0.204736	-0.0177998	-0.054726	-0.0290888	-0.0803632
1526	291.695	293.372	290.019	-6.42184	-6.39553	-6.44814	0.0884541	0.19901	-0.0221021	-0.0543389	-0.0288198	-0.079858
1527	291.71	293.382	290.038	-6.4215	-6.39529	-6.44772	0.0832948	0.193416	-0.0268261	-0.0538972	-0.0285051	-0.0792893
1528	291.723	293.39	290.056	-6.42112	-6.395	-6.44723	0.0779893	0.18807	-0.0320916	-0.0534001	-0.028137	-0.0786632
1529	291.733	293.396	290.071	-6.42068	-6.39468	-6.44668	0.0725371	0.183102	-0.0380282	-0.0528472	-0.0277056	-0.0779887
1530	291.741	293.399	290.084	-6.42019	-6.39431	-6.44608	0.0669382	0.178645	-0.0447683	-0.0522376	-0.027198	-0.0772773
1531	291.747	293.399	290.095	-6.41966	-6.39388	-6.44544	0.0612597	0.17476	-0.052241	-0.0515743	-0.0266	-0.0765486
1532	291.75	293.397	290.104	-6.41907	-6.39338	-6.44476	0.0556193	0.171287	-0.0600482	-0.0508654	-0.0259044	-0.0758265
1533	291.752	293.393	290.11	-6.41844	-6.39282	-6.44407	0.0500369	0.168033	-0.0679594	-0.0501187	-0.0251146	-0.0751229
1534	291.75	293.387	290.114	-6.41778	-6.39218	-6.44338	0.0445172	0.164841	-0.0758061	-0.0493383	-0.0242396	-0.074437
1535	291.747	293.379	290.115	-6.41707	-6.39146	-6.44269	0.039063	0.161583	-0.0834566	-0.0485266	-0.0232906	-0.0737625
1536	291.742	293.369	290.114	-6.41633	-6.39066	-6.442	0.033676	0.158164	-0.0908118	-0.0476852	-0.0222798	-0.0730905
1537	291.734	293.357	290.111	-6.41556	-6.3898	-6.44132	0.0283578	0.154518	-0.0978019	-0.0468155	-0.0212196	-0.0724115
1538	291.724	293.344	290.105	-6.41477	-6.38888	-6.44065	0.0231094	0.150601	-0.104382	-0.0459188	-0.0201217	-0.0717159
1539	291.712	293.329	290.096	-6.41394	-6.38791	-6.43997	0.0179321	0.146396	-0.110532	-0.044996	-0.0189973	-0.0709948
1540	291.699	293.313	290.085	-6.41309	-6.3869	-6.43928	0.012827	0.141906	-0.116252	-0.0440484	-0.0178565	-0.0702404
1541	291.683	293.295	290.071	-6.41221	-6.38586	-6.43857	0.00779509	0.137156	-0.121565	-0.0430771	-0.016708	-0.0694462
1542	291.666	293.276	290.055	-6.41131	-6.38479	-6.43784	0.00283754	0.132193	-0.126518	-0.042083	-0.0155586	-0.0686075
1543	291.646	293.255	290.037	-6.4104	-6.38371	-6.43708	-0.0020446	0.12709	-0.13118	-0.0410674	-0.0144132	-0.0677216
1544	291.625	293.233	290.017	-6.40946	-6.38263	-6.43629	-0.00685024	0.121946	-0.135647	-0.0400312	-0.0132742	-0.0667882
1545	291.602	293.21	289.995	-6.4085	-6.38154	-6.43546	-0.0115783	0.116888	-0.140044	-0.0389756	-0.0121413	-0.0658099
1546	291.578	293.184	289.971	-6.40753	-6.38046	-6.43459	-0.0162278	0.11207	-0.144526	-0.0379015	-0.0110107	-0.0647923
1547	291.551	293.157	289.945	-6.40654	-6.37939	-6.43368	-0.0207976	0.107681	-0.149276	-0.03681	-0.00987495	-0.0637451
1548	291.523	293.129	289.918	-6.40553	-6.37832	-6.43274	-0.0252868	0.103932	-0.154506	-0.0357022	-0.00872227	-0.0626822
1549	291.494	293.099	289.889	-6.40451	-6.37725	-6.43177	-0.0296942	0.101057	-0.160445	-0.0345791	-0.00753586	-0.0616223
1550	291.463	293.067	289.859	-6.40348	-6.37618	-6.43079	-0.0340172	0.0992917	-0.167326	-0.0334416	-0.00629373	-0.0605896
1551	291.431	293.033	289.828	-6.40244	-6.37508	-6.4298	-0.0381158	0.0985897	-0.174821	-0.0322978	-0.00498	-0.0596155
1552	291.397	292.998	289.796	-6.4014	-6.37395	-6.42884	-0.0417451	0.0983737	-0.181864	-0.031167	-0.0036105	-0.0587235
1553	291.362	292.963	289.762	-6.40036	-6.3728	-6.42793	-0.0448622	0.0982842	-0.188009	-0.0300674	-0.0022241	-0.0579108
1554	291.327	292.926	289.727	-6.39934	-6.37162	-6.42707	-0.0474548	0.0981063	-0.193016	-0.0290099	-0.00086099	-0.0571588
1555	291.29	292.89	289.691	-6.39835	-6.37044	-6.42626	-0.0495148	0.0977309	-0.196761	-0.0280018	0.000442799	-0.0564463
1556	291.254	292.854	289.654	-6.39739	-6.36928	-6.42551	-0.0510362	0.0971442	-0.199217	-0.0270489	0.0016571	-0.0557548
1557	291.217	292.818	289.617	-6.39648	-6.36815	-6.4248	-0.0520137	0.0964246	-0.200452	-0.0261563	0.00275857	-0.0550712
1558	291.18	292.782	289.579	-6.39561	-6.36709	-6.42413	-0.0524425	0.095745	-0.20063	-0.025329	0.00373161	-0.0543895
1559	291.144	292.747	289.542	-6.39479	-6.36611	-6.42348	-0.0523177	0.0953806	-0.200016	-0.0245715	0.0045695	-0.0537125
1560	291.108	292.712	289.505	-6.39404	-6.36522	-6.42286	-0.0516348	0.0957188	-0.198988	-0.0238885	0.00527592	-0.0530529
1561	291.073	292.678	289.469	-6.39335	-6.36444	-6.42225	-0.0504613	0.0971935	-0.198116	-0.023281	0.00587212	-0.0524341
1562	291.039	292.644	289.433	-6.39271	-6.36374	-6.42168	-0.0498743	0.0991277	-0.198876	-0.0226972	0.00646441	-0.0518588
1563	291.005	292.611	289.398	-6.39209	-6.36306	-6.42111	-0.0507688	0.100363	-0.201901	-0.0220431	0.00720157	-0.0512877
1564	290.97	292.577	289.363	-6.39144	-6.36232	-6.42055	-0.0532494	0.100367	-0.206866	-0.0212481	0.00817061	-0.0506667
1565	290.934	292.543	289.326	-6.39073	-6.36149	-6.41997	-0.0573609	0.0987411	-0.213463	-0.0202733	0.00939901	-0.0499457
1566	290.897	292.507	289.286	-6.38992	-6.36051	-6.41933	-0.0631305	0.0951945	-0.221455	-0.019094	0.0108897	-0.0490777
1567	290.857	292.47	289.244	-6.38899	-6.35936	-6.41862	-0.070578	0.0895365	-0.230693	-0.0176915	0.0126369	-0.0480199
1568	290.813	292.43	289.197	-6.38791	-6.35802	-6.4178	-0.0797196	0.0816658	-0.241105	-0.0160501	0.0146339	-0.0467341
1569	290.766	292.387	289.146	-6.38665	-6.35648	-6.41683	-0.09057	0.0715637	-0.252704	-0.0141554	0.0168766	-0.0451874
1570	290.715	292.34	289.089	-6.3852	-6.35473	-6.41568	-0.103143	0.059293	-0.265579	-0.0119936	0.0193656	-0.0433528
1571	290.658	292.289	289.027	-6.38354	-6.35276	-6.41432	-0.117452	0.0449997	-0.279904	-0.00955129	0.022108	-0.0412106
1572	290.595	292.232	288.958	-6.38164	-6.35057	-6.41271	-0.133511	0.0289176	-0.29594	-0.0068151	0.0251185	-0.0387487
1573	290.525	292.169	288.882	-6.37949	-6.34815	-6.41084	-0.151333	0.0113724	-0.314038	-0.00377176	0.0284209	-0.0359645
1574	290.449	292.099	288.798	-6.37708	-6.34547	-6.40869	-0.170881	-0.00725475	-0.334508	-0.000410374	0.0320474	-0.0328682
1575	290.364	292.022	288.706	-6.37439	-6.34253	-6.40625	-0.191972	-0.0269808	-0.356964	0.00327027	0.0360205	-0.0294799
1576	290.271	291.936	288.606	-6.37141	-6.3393	-6.40353	-0.214556	-0.0481973	-0.380915	0.00726965	0.0403358	-0.0257965
1577	290.169	291.842	288.496	-6.36814	-6.33577	-6.40051	-0.238636	-0.0712457	-0.406026	0.0115924	0.0449743	-0.0217895
1578	290.057	291.738	288.376	-6.36457	-6.33194	-6.3972	-0.264219	-0.0963748	-0.432063	0.0162465	0.0499138	-0.0174209
1579	289.935	291.625	288.246	-6.36069	-6.32781	-6.39356	-0.291314	-0.123738	-0.458891	0.0212414	0.0551345	-0.0126516
1580	289.803	291.5	288.106	-6.35648	-6.32339	-6.38958	-0.319932	-0.153393	-0.486472	0.0265874	0.0606207	-0.0074459
1581	289.659	291.364	287.955	-6.35195	-6.31868	-6.38522	-0.350083	-0.185301	-0.514866	0.0322948	0.0663622	-0.0017725
1582	289.504	291.216	287.792	-6.34708	-6.3137	-6.38046	-0.381778	-0.219318	-0.544238	0.0383744	0.0723552	0.00439356
1583	289.336	291.054	287.618	-6.34186	-6.30845	-6.37528	-0.415027	-0.255181	-0.574873	0.0448368	0.0786039	0.0110697
1584	289.156	290.878	287.433	-6.33628	-6.30293	-6.36964	-0.449841	-0.292488	-0.607194	0.0516929	0.085122	0.0182639
1585	288.962	290.687	287.236	-6.33034	-6.29714	-6.36354	-0.486231	-0.330683	-0.64178	0.0589537	0.0919354	0.0259721
1586	288.754	290.48	287.027	-6.32402	-6.29108	-6.35696	-0.524209	-0.369059	-0.679359	0.0666303	0.0990856	0.034175
1587	288.531	290.256	286.806	-6.31731	-6.28472	-6.3499	-0.563784	-0.406797	-0.720772	0.0747339	0.106634	0.0428333
1588	288.294	290.014	286.573	-6.31021	-6.27803	-6.34238	-0.60497	-0.443058	-0.766882	0.0832759	0.114669	0.0518826
1589	288.04	289.755	286.326	-6.3027	-6.27097	-6.33443	-0.647423	-0.476888	-0.817958	0.0922506	0.123293	0.0612085
1590	287.772	289.478	286.066	-6.29484	-6.26349	-6.32619	-0.687484	-0.505964	-0.869005	0.101473	0.132468	0.0704788
1591	287.491	289.187	285.794	-6.28675	-6.25563	-6.31786	-0.722772	-0.529866	-0.915678	0.11065	0.141984	0.0793154
1592	287.198	288.885	285.511	-6.27855	-6.24745	-6.30966	-0.753076	-0.549111	-0.957041	0.119573	0.15162	0.0875268
1593	286.896	288.576	285.217	-6.27038	-6.23902	-6.30174	-0.778627	-0.563949	-0.993305	0.128146	0.161226	0.0950662
1594	286.587	288.261	284.913	-6.26232	-6.23042	-6.29421	-0.799485	-0.57486	-1.02411	0.136315	0.170684	0.101947
1595	286.274	287.945	284.602	-6.25445	-6.22175	-6.28714	-0.815605	-0.582248	-1.04896	0.144037	0.17987	0.108203
1596	285.957	287.63	284.284	-6.24685	-6.21312	-6.28057	-0.826943	-0.586377	-1.06751	0.151266	0.18866	0.113872
1597	285.64	287.318	283.961	-6.23959	-6.20466	-6.27452	-0.833457	-0.587403	-1.07951	0.157961	0.196938	0.118983
1598	285.323	287.011	283.635	-6.23272	-6.19647	-6.26898	-0.835102	-0.585396	-1.08481	0.164077	0.204597	0.123557
1599	285.01	286.712	283.308	-6.22632	-6.18868	-6.26396	-0.831837	-0.580347	-1.08333	0.169572	0.211542	0.127602
1600	284.702	286.422	282.981	-6.22043	-6.1814	-6.25945	-0.823617	-0.572179	-1.07505	0.174402	0.217689	0.131116
1601	284.401	286.143	282.658	-6.2151	-6.17475	-6.25546	-0.810399	-0.560738	-1.06006	0.178525	0.222964	0.134087
1602	284.109	285.877	282.341	-6.21039	-6.1688	-6.25198	-0.792141	-0.545784	-1.0385	0.181897	0.227301	0.136493
1603	283.828	285.624	282.032	-6.20635	-6.16366	-6.24904	-0.768799	-0.526974	-1.01062	0.184475	0.230648	0.138303
1604	283.56	285.385	281.736	-6.20302	-6.15938	-6.24666	-0.740382	-0.503892	-0.976873	0.186219	0.232964	0.139474
1605	283.308	285.163	281.453	-6.20043	-6.15602	-6.24484	-0.707641	-0.477079	-0.938204	0.187127	0.234258	0.139995
1606	283.072	284.956	281.188	-6.19859	-6.1536	-6.24359	-0.671193	-0.447459	-0.894927	0.18723	0.234553	0.139906
1607	282.854	284.767	280.941	-6.19752	-6.15212	-6.24292	-0.631076	-0.415305	-0.846846	0.186542	0.233834	0.13925
1608	282.655	284.595	280.715	-6.19722	-6.15163	-6.24281	-0.587286	-0.380661	-0.793912	0.185056	0.232056	0.138055
1609	282.476	284.441	280.512	-6.1977	-6.15215	-6.24325	-0.539807	-0.343307	-0.736308	0.182752	0.229172	0.136331
1610	282.32	284.305	280.335	-6.19897	-6.1537	-6.24424	-0.488617	-0.302687	-0.674547	0.179607	0.225143	0.134071
1611	282.187	284.188	280.186	-6.20106	-6.15633	-6.24578	-0.433888	-0.257904	-0.609872	0.175607	0.219964	0.131251
1612	282.077	284.089	280.065	-6.20391	-6.15997	-6.24786	-0.378562	-0.209594	-0.54753	0.170882	0.213878	0.127886
1613	281.991	284.009	279.973	-6.20745	-6.16447	-6.25044	-0.325083	-0.159191	-0.490976	0.165682	0.207318	0.124046
1614	281.927	283.947	279.907	-6.21155	-6.16962	-6.25348	-0.273735	-0.107438	-0.440031	0.160195	0.200602	0.119789
1615	281.884	283.902	279.866	-6.21611	-6.17525	-6.25696	-0.224632	-0.0552083	-0.394056	0.154522	0.193894	0.115151
1616	281.861	283.874	279.848	-6.22104	-6.18122	-6.26086	-0.177845	-0.00339825	-0.352292	0.148725	0.187287	0.110163
1617	281.856	283.861	279.851	-6.22627	-6.18738	-6.26515	-0.133419	0.0471756	-0.314014	0.142846	0.180833	0.104859
1618	281.869	283.865	279.873	-6.23173	-6.19364	-6.26981	-0.0913907	0.0958333	-0.278615	0.13692	0.174561	0.0992789
1619	281.898	283.884	279.913	-6.23736	-6.19991	-6.27481	-0.0517903	0.142039	-0.24562	0.130977	0.168484	0.0934696
1620	281.943	283.917	279.969	-6.24311	-6.20612	-6.28011	-0.0146465	0.185388	-0.21468	0.125044	0.162604	0.0874845
1621	282.002	283.965	280.039	-6.24895	-6.21222	-6.28567	0.0200139	0.22558	-0.185552	0.119149	0.156916	0.0813819
1622	282.073	284.026	280.121	-6.25481	-6.21818	-6.29144	0.0521645	0.262406	-0.158077	0.113317	0.151413	0.0752218
1623	282.157	284.1	280.213	-6.26067	-6.22398	-6.29736	0.0817797	0.295726	-0.132167	0.107575	0.146085	0.0690646
1624	282.251	284.186	280.315	-6.26649	-6.2296	-6.30338	0.108834	0.325464	-0.107795	0.101946	0.140924	0.0629684
1625	282.354	284.284	280.425	-6.27224	-6.23505	-6.30943	0.133304	0.351597	-0.0849892	0.0964567	0.135926	0.0569876
1626	282.466	284.392	280.54	-6.27788	-6.24031	-6.31545	0.155163	0.374157	-0.0638309	0.0911305	0.13109	0.0511713
1627	282.585	284.509	280.661	-6.2834	-6.2454	-6.32139	0.174389	0.393235	-0.0444576	0.0859918	0.126421	0.0455625
1628	282.71	284.635	280.786	-6.28875	-6.2503	-6.32719	0.190956	0.40898	-0.0270684	0.0810644	0.121932	0.0401971
1629	282.84	284.767	280.914	-6.29391	-6.25502	-6.33281	0.204841	0.421615	-0.0119318	0.076372	0.117641	0.0351029
1630	282.974	284.906	281.043	-6.29887	-6.25953	-6.3382	0.216153	0.431627	0.00067895	0.0719314	0.113576	0.0302872
1631	283.111	285.048	281.173	-6.30359	-6.26384	-6.34335	0.225263	0.439645	0.0108803	0.06774	0.109757	0.0257227
1632	283.249	285.195	281.304	-6.30809	-6.26792	-6.34826	0.23225	0.445537	0.0189621	0.0637929	0.10619	0.0213961
1633	283.389	285.344	281.433	-6.31233	-6.27176	-6.3529	0.23711	0.44905	0.0251705	0.0600958	0.102866	0.0173255
1634	283.528	285.495	281.562	-6.31632	-6.27535	-6.35728	0.239834	0.449969	0.029699	0.0566606	0.0997763	0.013545
1635	283.667	285.646	281.688	-6.32004	-6.27871	-6.36137	0.240406	0.448129	0.0326828	0.0535023	0.0969117	0.0100928
1636	283.804	285.796	281.812	-6.32348	-6.28181	-6.36514	0.238811	0.443425	0.0341963	0.0506366	0.0942659	0.00700723
1637	283.939	285.944	281.933	-6.32662	-6.28468	-6.36857	0.235032	0.435814	0.0342499	0.0480799	0.0918358	0.00432413
1638	284.07	286.09	282.05	-6.32946	-6.2873	-6.37162	0.229053	0.425323	0.0327835	0.0458489	0.0896226	0.00207531
1639	284.196	286.231	282.162	-6.33198	-6.28969	-6.37428	0.220858	0.41206	0.0296566	0.0439601	0.0876326	0.000287726
1640	284.318	286.366	282.27	-6.33417	-6.29183	-6.3765	0.21043	0.396228	0.0246318	0.0424301	0.0858778	-0.00101769
1641	284.434	286.494	282.373	-6.33601	-6.29373	-6.37829	0.197974	0.378427	0.0175218	0.0412643	0.0843725	-0.00184383
1642	284.543	286.615	282.471	-6.33751	-6.29539	-6.37964	0.184693	0.360342	0.00904526	0.0404087	0.0831037	-0.0022863
1643	284.645	286.727	282.563	-6.33871	-6.29681	-6.38061	0.17106	0.342307	-0.00018742	0.0397901	0.082036	-0.00245587
1644	284.741	286.832	282.65	-6.33963	-6.29802	-6.38124	0.157126	0.324079	-0.00982702	0.0393657	0.0811348	-0.00240345
1645	284.83	286.928	282.731	-6.34029	-6.29903	-6.38155	0.142916	0.305419	-0.0195865	0.0391166	0.0803715	-0.00213832
1646	284.912	287.017	282.808	-6.34071	-6.29985	-6.38158	0.12844	0.286128	-0.0292485	0.0390342	0.079721	-0.00165259
1647	284.987	287.096	282.878	-6.34092	-6.3005	-6.38134	0.113702	0.266077	-0.0386728	0.0391146	0.0791612	-0.000931982
1648	285.056	287.167	282.944	-6.34091	-6.301	-6.38082	0.0987052	0.245217	-0.0478066	0.0393561	0.0786734	3.8776e-05
1649	285.117	287.229	283.005	-6.3407	-6.30138	-6.38003	0.0834499	0.2236	-0.0567007	0.0397579	0.0782429	0.00127296
1650	285.171	287.282	283.06	-6.34031	-6.30164	-6.37897	0.0680056	0.201594	-0.0655825	0.0403166	0.0778611	0.00277202
1651	285.219	287.326	283.111	-6.33974	-6.30182	-6.37766	0.0528875	0.180778	-0.0750034	0.0410033	0.0775311	0.00447548
1652	285.26	287.362	283.158	-6.33902	-6.3019	-6.37614	0.0383592	0.161876	-0.0851575	0.0417782	0.0772621	0.00629437
1653	285.294	287.388	283.201	-6.33818	-6.30191	-6.37444	0.024454	0.144909	-0.0960015	0.042614	0.0770602	0.00816777
1654	285.323	287.407	283.239	-6.33723	-6.30185	-6.37261	0.0111898	0.129812	-0.107432	0.0434946	0.0769282	0.010061
1655	285.346	287.418	283.274	-6.33619	-6.30171	-6.37068	-0.00142143	0.11646	-0.119302	0.044409	0.0768668	0.0119511
1656	285.364	287.421	283.306	-6.33509	-6.3015	-6.36868	-0.0133705	0.104695	-0.131436	0.0453483	0.0768756	0.0138211
1657	285.376	287.418	283.334	-6.33392	-6.30121	-6.36663	-0.0246494	0.0943457	-0.143645	0.046305	0.0769531	0.0156569
1658	285.384	287.409	283.359	-6.33272	-6.30086	-6.36457	-0.035251	0.0852372	-0.155739	0.0472718	0.0770969	0.0174467
1659	285.388	287.394	283.381	-6.33148	-6.30044	-6.36251	-0.0451681	0.0772064	-0.167542	0.0482416	0.0773033	0.01918
1660	285.387	287.374	283.4	-6.33022	-6.29996	-6.36048	-0.0543938	0.0701071	-0.178895	0.0492077	0.0775675	0.0208478
1661	285.383	287.349	283.416	-6.32895	-6.29941	-6.35849	-0.0629213	0.0638137	-0.189656	0.050163	0.0778834	0.0224426
1662	285.375	287.32	283.43	-6.32768	-6.29881	-6.35656	-0.0707438	0.0582216	-0.199709	0.0511009	0.0782434	0.0239583
1663	285.365	287.288	283.441	-6.32642	-6.29816	-6.35469	-0.0778545	0.0532465	-0.208955	0.0520145	0.0786387	0.0253902
1664	285.351	287.252	283.45	-6.32518	-6.29747	-6.35289	-0.0842466	0.0488228	-0.217316	0.052897	0.079059	0.0267351
1665	285.335	287.213	283.457	-6.32396	-6.29674	-6.35119	-0.0899133	0.044902	-0.224729	0.0537418	0.0794929	0.0279908
1666	285.317	287.172	283.462	-6.32278	-6.29599	-6.34957	-0.094848	0.0414508	-0.231147	0.0545421	0.0799279	0.0291564
1667	285.297	287.129	283.466	-6.32164	-6.29523	-6.34804	-0.0990438	0.0384503	-0.236538	0.0552912	0.0803508	0.0302315
1668	285.276	287.085	283.468	-6.32054	-6.29447	-6.34661	-0.102494	0.035895	-0.240883	0.0559823	0.0807481	0.0312165
1669	285.254	287.04	283.468	-6.3195	-6.29373	-6.34528	-0.105192	0.033792	-0.244176	0.0566087	0.0811058	0.0321117
1670	285.231	286.994	283.468	-6.31852	-6.29301	-6.34404	-0.107131	0.0321615	-0.246424	0.0571639	0.0814105	0.0329173
1671	285.207	286.948	283.466	-6.31762	-6.29233	-6.3429	-0.108305	0.031037	-0.247647	0.0576411	0.0816494	0.0336329
1672	285.183	286.902	283.465	-6.31678	-6.29171	-6.34185	-0.108707	0.0304661	-0.247879	0.0580338	0.0818105	0.0342571
1673	285.16	286.856	283.463	-6.31603	-6.29116	-6.3409	-0.108329	0.0305115	-0.24717	0.0583353	0.0818836	0.034787
1674	285.136	286.812	283.461	-6.31537	-6.2907	-6.34005	-0.107167	0.0312524	-0.245586	0.058539	0.0818602	0.0352178
1675	285.114	286.768	283.46	-6.31481	-6.29032	-6.3393	-0.105212	0.0327856	-0.24321	0.0586384	0.0817344	0.0355425
1676	285.093	286.726	283.459	-6.31435	-6.29004	-6.33865	-0.102459	0.0352265	-0.240145	0.0586271	0.0815032	0.035751
1677	285.073	286.686	283.46	-6.31399	-6.28987	-6.33811	-0.0989015	0.0387091	-0.236512	0.0584985	0.0811671	0.0358298
1678	285.055	286.648	283.462	-6.31375	-6.28981	-6.33768	-0.0945323	0.0433854	-0.23245	0.0582461	0.0807309	0.0357613
1679	285.039	286.612	283.466	-6.31362	-6.28986	-6.33739	-0.0893453	0.0494218	-0.228112	0.0578637	0.0802041	0.0355233
1680	285.026	286.579	283.472	-6.31363	-6.29003	-6.33723	-0.0833342	0.0569947	-0.223663	0.0573448	0.0796011	0.0350885
1681	285.015	286.549	283.48	-6.31376	-6.29029	-6.33723	-0.0764927	0.0662827	-0.219268	0.0566831	0.0789419	0.0344244
1682	285.007	286.523	283.491	-6.31403	-6.29065	-6.33741	-0.0688146	0.077457	-0.215086	0.0558725	0.0782515	0.0334935
1683	285.003	286.501	283.505	-6.31444	-6.29108	-6.3378	-0.0605484	0.0901144	-0.211211	0.0549191	0.0775679	0.0322702
1684	285.002	286.483	283.521	-6.31498	-6.29154	-6.33841	-0.0524611	0.10245	-0.207372	0.0538673	0.0769403	0.0307943
1685	285.004	286.469	283.539	-6.31562	-6.29201	-6.33923	-0.0447429	0.113693	-0.203179	0.0527652	0.0763777	0.0291528
1686	285.009	286.461	283.558	-6.31634	-6.29246	-6.34023	-0.0374264	0.123512	-0.198365	0.0516401	0.0758498	0.0274304
1687	285.017	286.457	283.578	-6.31714	-6.29289	-6.34138	-0.0305284	0.131721	-0.192778	0.0505065	0.0753151	0.0256978
1688	285.028	286.458	283.598	-6.31798	-6.29333	-6.34263	-0.024059	0.138255	-0.186373	0.0493734	0.0747356	0.0240111
1689	285.041	286.463	283.619	-6.31886	-6.29378	-6.34394	-0.0180251	0.143156	-0.179207	0.0482472	0.0740824	0.0224119
1690	285.056	286.472	283.64	-6.31977	-6.29428	-6.34527	-0.0124322	0.146582	-0.171447	0.0471331	0.0733383	0.0209278
1691	285.074	286.486	283.661	-6.3207	-6.29482	-6.34658	-0.00729277	0.148755	-0.163341	0.046036	0.0725064	0.0195655
1692	285.093	286.503	283.683	-6.32164	-6.29543	-6.34784	-0.00262181	0.149572	-0.154816	0.0449612	0.071595	0.0183274
1693	285.113	286.523	283.704	-6.32257	-6.29611	-6.34904	0.00157485	0.148828	-0.145678	0.0439138	0.0705931	0.0172346
1694	285.135	286.545	283.725	-6.3235	-6.29686	-6.35014	0.00529252	0.146471	-0.135886	0.0428983	0.0694793	0.0163173
1695	285.158	286.57	283.747	-6.32442	-6.2977	-6.35113	0.00856513	0.142898	-0.125768	0.0419173	0.0682458	0.0155887
1696	285.183	286.596	283.77	-6.32531	-6.29863	-6.352	0.0115983	0.139653	-0.116457	0.0409628	0.0669359	0.0149896
1697	285.208	286.623	283.793	-6.3262	-6.29962	-6.35277	0.014472	0.137267	-0.108323	0.0400236	0.0656095	0.0144377
1698	285.234	286.651	283.817	-6.32706	-6.30066	-6.35346	0.0171939	0.135737	-0.10135	0.039094	0.0643032	0.0138847
1699	285.261	286.68	283.841	-6.32792	-6.30173	-6.35411	0.0197666	0.134996	-0.0954625	0.038172	0.0630346	0.0133094
1700	285.288	286.71	283.867	-6.32876	-6.30281	-6.35471	0.0221904	0.134934	-0.0905529	0.0372576	0.0618118	0.0127033

## Sheet: WAIS Divide
% Single deconvolution reconstruction of carbon fluxes using the Oregon State University Carbon Cycle Box Model
% WAIS Divide Only
% Based on WAIS Divide spline and confidence intervals generated with bootstrapped monte carlo cubic smoothing spline over 1000 iterations
% Spline p-value 1.30E-03
% Spline cut-off 50 years
% As published in: King et al. 2024 'Reconciling ice core CO2 and land-use change following New World-Old World contact'
1570-1620 mean	288.458	289.654	287.263	-6.33304	-6.31411	-6.35196	-0.237566	-0.142214	-0.332918	0.0474156	0.0645395	0.0302917
	Modelled Atmospheric CO2 (ppm)			Modelled Atmospheric d13C-CO2 (per mil, VPDB)			Modelled Land-Atmosphere Flux (PgC per year)			Modelled Ocean-Atmosphere Flux (PgC per year)
Time (years CE)	Median	Max (+ 1 sigma s.d.)	Min (- 1 sigma s.d.)	Median	Max (+ 1 sigma s.d.)	Min (- 1 sigma s.d.)	Median	Max (+ 1 sigma s.d.)	Min (- 1 sigma s.d.)	Median	Max (+ 1 sigma s.d.)	Min (- 1 sigma s.d.)
1450	288.906	290.159	287.653	-6.36675	-6.34718	-6.38633	0.0217901	0.110478	-0.0668982	0.00644342	0.0242085	-0.0113217
1451	288.921	290.173	287.67	-6.36779	-6.34831	-6.38726	0.0317983	0.119744	-0.0561476	0.0050285	0.0225664	-0.0125094
1452	288.94	290.189	287.692	-6.36893	-6.34957	-6.38829	0.0409837	0.128787	-0.0468196	0.00353894	0.0208607	-0.0137828
1453	288.963	290.209	287.717	-6.37014	-6.35091	-6.38938	0.0489464	0.136993	-0.0390997	0.00206417	0.0192074	-0.0150791
1454	288.988	290.232	287.745	-6.37139	-6.35227	-6.3905	0.0556231	0.144059	-0.032813	0.000657606	0.0176637	-0.0163485
1455	289.016	290.256	287.775	-6.37263	-6.35362	-6.39164	0.0609796	0.149761	-0.0278018	-0.000650567	0.0162513	-0.0175525
1456	289.045	290.283	287.807	-6.37385	-6.35493	-6.39277	0.0649941	0.153941	-0.0239525	-0.00184038	0.0149772	-0.0186579
1457	289.075	290.31	287.84	-6.37502	-6.35617	-6.39386	0.0676504	0.156504	-0.0212037	-0.00289648	0.0138431	-0.0196361
1458	289.105	290.338	287.873	-6.3761	-6.35733	-6.39488	0.0689348	0.15742	-0.0195499	-0.00380569	0.0128505	-0.0204619
1459	289.136	290.365	287.906	-6.3771	-6.35839	-6.39581	0.0688351	0.156715	-0.0190445	-0.00455582	0.0120027	-0.0211143
1460	289.165	290.392	287.939	-6.37797	-6.35933	-6.39661	0.0673393	0.154483	-0.0198043	-0.00513519	0.0113073	-0.0215777
1461	289.194	290.418	287.97	-6.37872	-6.36016	-6.39729	0.0645364	0.151007	-0.0219343	-0.00553726	0.0107741	-0.0218486
1462	289.221	290.442	288	-6.37934	-6.36086	-6.39782	0.0613873	0.147561	-0.0247864	-0.00580313	0.0103861	-0.0219924
1463	289.246	290.464	288.028	-6.37985	-6.36145	-6.39825	0.0584849	0.144744	-0.0277739	-0.0060011	0.0101032	-0.0221054
1464	289.27	290.485	288.055	-6.38027	-6.36194	-6.3986	0.0558906	0.142489	-0.0307079	-0.00617679	0.00989174	-0.0222453
1465	289.293	290.505	288.081	-6.38063	-6.36235	-6.39891	0.0536306	0.140724	-0.0334633	-0.00635215	0.00973011	-0.0224344
1466	289.315	290.524	288.105	-6.38094	-6.36268	-6.39919	0.0517188	0.139407	-0.0359697	-0.0065389	0.00960314	-0.022681
1467	289.335	290.543	288.128	-6.38121	-6.36296	-6.39947	0.0503178	0.13871	-0.0380744	-0.00675168	0.00949403	-0.0229974
1468	289.356	290.561	288.15	-6.38148	-6.3632	-6.39976	0.0498178	0.13901	-0.0393739	-0.00702183	0.00937151	-0.0234152
1469	289.376	290.58	288.172	-6.38176	-6.36342	-6.40009	0.0503075	0.140274	-0.0396587	-0.00737994	0.00920036	-0.0239602
1470	289.396	290.599	288.194	-6.38207	-6.36364	-6.40049	0.051809	0.142414	-0.0387956	-0.00784547	0.0089512	-0.0246421
1471	289.417	290.62	288.215	-6.38244	-6.3639	-6.40098	0.0543366	0.145359	-0.0366863	-0.00843176	0.00859889	-0.0254624
1472	289.44	290.642	288.238	-6.38288	-6.3642	-6.40155	0.0579015	0.149066	-0.0332635	-0.00914941	0.00812114	-0.02642
1473	289.464	290.666	288.261	-6.3834	-6.36458	-6.40223	0.0625132	0.153515	-0.028489	-0.0100078	0.00749802	-0.0275136
1474	289.489	290.693	288.286	-6.38403	-6.36504	-6.40302	0.0681806	0.158714	-0.0223525	-0.0110157	0.00671192	-0.0287432
1475	289.517	290.723	288.312	-6.38477	-6.36562	-6.40392	0.0749124	0.164697	-0.0148725	-0.0121815	0.00574769	-0.0301107
1476	289.548	290.756	288.341	-6.38564	-6.36633	-6.40495	0.0826605	0.171468	-0.0061472	-0.0135109	0.00459483	-0.0316167
1477	289.583	290.793	288.373	-6.38664	-6.36719	-6.40609	0.0910744	0.178669	0.00347986	-0.0149919	0.00325735	-0.0332411
1478	289.62	290.833	288.407	-6.38776	-6.36819	-6.40734	0.1	0.186106	0.0138938	-0.0166057	0.00174249	-0.0349539
1479	289.661	290.877	288.445	-6.38902	-6.36934	-6.40869	0.109424	0.193763	0.0250844	-0.0183426	4.97752e-05	-0.0367349
1480	289.706	290.925	288.487	-6.39039	-6.37066	-6.41012	0.119342	0.201672	0.0370125	-0.0201999	-0.00182575	-0.0385741
1481	289.754	290.976	288.533	-6.39189	-6.37213	-6.41164	0.129755	0.209915	0.0495955	-0.0221783	-0.00388918	-0.0404673
1482	289.807	291.031	288.583	-6.39351	-6.37378	-6.41324	0.140665	0.218632	0.062697	-0.0242795	-0.00614364	-0.0424154
1483	289.864	291.09	288.638	-6.39526	-6.3756	-6.41491	0.152073	0.228031	0.0761142	-0.0265063	-0.00858883	-0.0444237
1484	289.925	291.153	288.698	-6.39713	-6.37759	-6.41666	0.163982	0.238393	0.0895706	-0.0288613	-0.0112197	-0.0465029
1485	289.991	291.219	288.763	-6.39912	-6.37976	-6.41848	0.176374	0.250049	0.102698	-0.0313464	-0.0140234	-0.0486693
1486	290.061	291.29	288.833	-6.40123	-6.38208	-6.42038	0.188354	0.262275	0.114432	-0.0339196	-0.0169261	-0.0509131
1487	290.136	291.363	288.909	-6.40342	-6.3845	-6.42234	0.198673	0.273444	0.123902	-0.0364782	-0.0197865	-0.05317
1488	290.214	291.439	288.988	-6.40563	-6.38694	-6.42432	0.207147	0.282975	0.131319	-0.038934	-0.022501	-0.0553671
1489	290.294	291.517	289.07	-6.40782	-6.38936	-6.42629	0.213719	0.290503	0.136935	-0.0412372	-0.0250259	-0.0574484
1490	290.375	291.596	289.154	-6.40996	-6.3917	-6.42822	0.218353	0.295784	0.140922	-0.0433563	-0.027345	-0.0593676
1491	290.458	291.676	289.24	-6.412	-6.39394	-6.43006	0.221026	0.298675	0.143377	-0.0452686	-0.0294524	-0.0610848
1492	290.54	291.755	289.325	-6.41392	-6.39604	-6.4318	0.221717	0.299124	0.144311	-0.0469548	-0.0313446	-0.062565
1493	290.622	291.833	289.41	-6.41568	-6.39798	-6.43339	0.22041	0.297166	0.143653	-0.0483975	-0.0330164	-0.0637787
1494	290.701	291.909	289.494	-6.41728	-6.39975	-6.4348	0.217298	0.293229	0.141367	-0.0495906	-0.0344638	-0.0647175
1495	290.779	291.983	289.576	-6.41869	-6.40134	-6.43603	0.213426	0.288882	0.137971	-0.0505801	-0.0357084	-0.0654518
1496	290.854	292.054	289.655	-6.41994	-6.40277	-6.43711	0.209174	0.284538	0.133809	-0.0514259	-0.0367822	-0.0660697
1497	290.927	292.122	289.732	-6.42103	-6.40403	-6.43804	0.204582	0.280106	0.129058	-0.0521613	-0.0377062	-0.0666164
1498	290.998	292.188	289.807	-6.422	-6.40514	-6.43886	0.199668	0.275473	0.123863	-0.0527998	-0.0384932	-0.0671063
1499	291.065	292.251	289.879	-6.42283	-6.4061	-6.43956	0.194439	0.270539	0.118338	-0.0533466	-0.0391529	-0.0675402
1500	291.13	292.312	289.948	-6.42355	-6.40692	-6.44018	0.188896	0.265224	0.112567	-0.0538031	-0.0396933	-0.0679128
1501	291.192	292.37	290.014	-6.42415	-6.4076	-6.4407	0.18304	0.259476	0.106603	-0.0541689	-0.0401215	-0.0682164
1502	291.251	292.425	290.077	-6.42464	-6.40815	-6.44113	0.176869	0.253268	0.10047	-0.0544431	-0.0404433	-0.0684429
1503	291.307	292.477	290.137	-6.42502	-6.40858	-6.44146	0.170383	0.246604	0.0941619	-0.0546241	-0.0406631	-0.0685851
1504	291.36	292.527	290.193	-6.4253	-6.40889	-6.44171	0.16358	0.239515	0.0876438	-0.0547105	-0.0407834	-0.0686376
1505	291.409	292.573	290.246	-6.42548	-6.40909	-6.44187	0.156457	0.232066	0.0808486	-0.0547005	-0.0408041	-0.068597
1506	291.456	292.616	290.295	-6.42556	-6.40919	-6.44193	0.14902	0.224359	0.0736813	-0.0545929	-0.040722	-0.0684638
1507	291.498	292.656	290.34	-6.42553	-6.40917	-6.44189	0.141431	0.216663	0.0661989	-0.0543943	-0.0405374	-0.0682511
1508	291.537	292.693	290.382	-6.42542	-6.40906	-6.44178	0.13388	0.209165	0.058595	-0.0541204	-0.0402594	-0.0679813
1509	291.573	292.727	290.42	-6.42522	-6.40886	-6.44158	0.126392	0.201863	0.0509205	-0.053784	-0.039899	-0.0676689
1510	291.606	292.757	290.454	-6.42495	-6.40857	-6.44133	0.118974	0.194773	0.0431739	-0.0533917	-0.0394632	-0.0673201
1511	291.635	292.785	290.485	-6.42461	-6.40821	-6.44101	0.11163	0.187951	0.035309	-0.0529472	-0.0389549	-0.0669396
1512	291.661	292.81	290.512	-6.4242	-6.40776	-6.44064	0.104409	0.18154	0.0272785	-0.0524554	-0.0383731	-0.0665377
1513	291.684	292.832	290.536	-6.42374	-6.40725	-6.44024	0.0976101	0.175885	0.0193355	-0.0519347	-0.0377213	-0.0661482
1514	291.704	292.851	290.557	-6.42324	-6.40667	-6.43982	0.0913719	0.170994	0.0117494	-0.0514091	-0.0370125	-0.0658057
1515	291.721	292.869	290.574	-6.42272	-6.40604	-6.4394	0.085714	0.16675	0.00467852	-0.0508949	-0.0362647	-0.0655252
1516	291.737	292.884	290.589	-6.42218	-6.40536	-6.43901	0.0806479	0.163058	-0.00176236	-0.0504024	-0.035496	-0.0653088
1517	291.75	292.898	290.602	-6.42164	-6.40465	-6.43864	0.0761815	0.159862	-0.00749929	-0.0499392	-0.0347236	-0.0651547
1518	291.762	292.912	290.611	-6.42111	-6.40391	-6.43831	0.0723214	0.157139	-0.0124963	-0.0495116	-0.0339628	-0.0650603
1519	291.772	292.924	290.619	-6.4206	-6.40317	-6.43803	0.0690737	0.1549	-0.0167527	-0.0491255	-0.0332265	-0.0650245
1520	291.78	292.936	290.625	-6.42012	-6.40243	-6.4378	0.066444	0.153189	-0.0203015	-0.0487865	-0.0325246	-0.0650484
1521	291.788	292.947	290.629	-6.41966	-6.40171	-6.43761	0.0644377	0.152084	-0.0232091	-0.0485001	-0.0318642	-0.0651361
1522	291.796	292.959	290.632	-6.41925	-6.40101	-6.43749	0.0630473	0.15168	-0.025585	-0.0482711	-0.0312482	-0.065294
1523	291.802	292.971	290.633	-6.41888	-6.40035	-6.43741	0.0618047	0.151536	-0.0279266	-0.0480811	-0.030656	-0.0655061
1524	291.808	292.983	290.634	-6.41854	-6.39969	-6.43738	0.0600866	0.150901	-0.0307282	-0.0478814	-0.0300431	-0.0657197
1525	291.814	292.995	290.632	-6.4182	-6.39904	-6.43736	0.0578072	0.149612	-0.0339981	-0.0476313	-0.0293777	-0.065885
1526	291.818	293.006	290.629	-6.41785	-6.39837	-6.43734	0.0549415	0.147617	-0.0377336	-0.0473098	-0.0286474	-0.0659722
1527	291.821	293.017	290.624	-6.41748	-6.39767	-6.43729	0.0514759	0.144919	-0.0419671	-0.0469048	-0.0278461	-0.0659635
1528	291.822	293.026	290.618	-6.41706	-6.39693	-6.43719	0.0474309	0.141598	-0.0467363	-0.0464098	-0.0269701	-0.0658495
1529	291.822	293.035	290.609	-6.41661	-6.39616	-6.43705	0.04347	0.138201	-0.0512609	-0.0458528	-0.0260519	-0.0656538
1530	291.82	293.042	290.598	-6.41613	-6.39537	-6.43688	0.0402993	0.135157	-0.0545582	-0.0452965	-0.0251682	-0.0654247
1531	291.817	293.048	290.586	-6.41564	-6.39461	-6.43668	0.0380063	0.132416	-0.0564032	-0.0447907	-0.0243884	-0.065193
1532	291.814	293.054	290.573	-6.41518	-6.3939	-6.43647	0.0366221	0.129924	-0.0566799	-0.044362	-0.0237573	-0.0649667
1533	291.81	293.06	290.561	-6.41476	-6.39326	-6.43626	0.0361647	0.127658	-0.0553288	-0.0440268	-0.0233075	-0.064746
1534	291.807	293.065	290.548	-6.41439	-6.39274	-6.43605	0.0366466	0.125634	-0.0523412	-0.0437964	-0.0230641	-0.0645287
1535	291.804	293.07	290.537	-6.41409	-6.39235	-6.43584	0.0380775	0.123917	-0.0477624	-0.0436805	-0.0230479	-0.0643131
1536	291.801	293.075	290.528	-6.41388	-6.39212	-6.43564	0.0404662	0.122636	-0.0417039	-0.0436875	-0.0232752	-0.0640997
1537	291.801	293.081	290.521	-6.41376	-6.39207	-6.43545	0.0438207	0.122007	-0.0343657	-0.0438253	-0.0237589	-0.0638918
1538	291.802	293.086	290.517	-6.41375	-6.39222	-6.43528	0.048149	0.122369	-0.0260712	-0.044102	-0.0245067	-0.0636972
1539	291.805	293.093	290.517	-6.41385	-6.39258	-6.43512	0.0534587	0.124224	-0.0173069	-0.044525	-0.0255202	-0.0635298
1540	291.81	293.1	290.521	-6.41408	-6.39317	-6.43498	0.0597101	0.128222	-0.00880208	-0.0450997	-0.0267884	-0.0634111
1541	291.818	293.107	290.53	-6.41443	-6.39397	-6.43488	0.0658708	0.13406	-0.00231833	-0.0457806	-0.0282032	-0.063358
1542	291.829	293.115	290.543	-6.41486	-6.39489	-6.43482	0.0708709	0.140466	0.00127627	-0.0464707	-0.0295752	-0.0633663
1543	291.841	293.123	290.559	-6.41534	-6.39587	-6.4348	0.0745788	0.146638	0.00251952	-0.0470939	-0.0307682	-0.0634195
1544	291.854	293.132	290.577	-6.41582	-6.39683	-6.43481	0.0769471	0.15194	0.00195469	-0.0476094	-0.0317207	-0.0634981
1545	291.868	293.14	290.597	-6.41628	-6.39771	-6.43485	0.0779485	0.155914	-1.68421e-05	-0.0479927	-0.0324064	-0.0635791
1546	291.882	293.148	290.617	-6.41669	-6.39847	-6.43491	0.0775643	0.158275	-0.00314624	-0.0482266	-0.0328165	-0.0636367
1547	291.896	293.155	290.637	-6.41702	-6.39907	-6.43497	0.0758833	0.159062	-0.00729523	-0.0483019	-0.0329549	-0.0636489
1548	291.908	293.161	290.655	-6.41726	-6.3995	-6.43502	0.0732894	0.158876	-0.0122977	-0.0482305	-0.032849	-0.0636119
1549	291.919	293.166	290.672	-6.4174	-6.39975	-6.43505	0.0698902	0.157789	-0.0180089	-0.0480281	-0.0325297	-0.0635264
1550	291.928	293.17	290.687	-6.41744	-6.39983	-6.43505	0.0656941	0.155716	-0.0243275	-0.0477003	-0.0320167	-0.0633839
1551	291.936	293.172	290.699	-6.41737	-6.39972	-6.43502	0.0607014	0.152586	-0.0311834	-0.0472463	-0.0313231	-0.0631695
1552	291.941	293.173	290.709	-6.41719	-6.39945	-6.43493	0.0549089	0.148352	-0.0385339	-0.0466623	-0.0304585	-0.0628661
1553	291.943	293.172	290.715	-6.41689	-6.399	-6.43478	0.048312	0.142984	-0.0463601	-0.0459435	-0.0294306	-0.0624564
1554	291.943	293.169	290.717	-6.41647	-6.39839	-6.43455	0.0409052	0.136476	-0.0546653	-0.0450843	-0.0282445	-0.0619241
1555	291.939	293.164	290.715	-6.41592	-6.39761	-6.43422	0.0326828	0.128839	-0.0634738	-0.0440791	-0.0269037	-0.0612544
1556	291.932	293.155	290.709	-6.41523	-6.39668	-6.43378	0.0236391	0.120109	-0.0728311	-0.042922	-0.0254091	-0.0604349
1557	291.921	293.144	290.698	-6.4144	-6.39559	-6.43322	0.0137681	0.110342	-0.0828056	-0.0416071	-0.0237589	-0.0594553
1558	291.906	293.13	290.681	-6.41343	-6.39434	-6.43251	0.00306304	0.0995809	-0.0934549	-0.0401287	-0.0219516	-0.0583058
1559	291.886	293.112	290.66	-6.4123	-6.39295	-6.43166	-0.00848572	0.0877399	-0.104711	-0.0384805	-0.019993	-0.0569681
1560	291.861	293.09	290.633	-6.41102	-6.39141	-6.43063	-0.0208849	0.0747463	-0.116516	-0.0366566	-0.0178931	-0.05542
1561	291.832	293.063	290.601	-6.40958	-6.38972	-6.42943	-0.0341405	0.0605681	-0.128849	-0.0346509	-0.0156594	-0.0536424
1562	291.797	293.031	290.562	-6.40796	-6.38789	-6.42803	-0.0482584	0.045206	-0.141723	-0.0324576	-0.0132958	-0.0516193
1563	291.756	292.993	290.518	-6.40617	-6.38593	-6.42642	-0.0632445	0.0286967	-0.155186	-0.0300707	-0.0108033	-0.049338
1564	291.709	292.95	290.467	-6.40421	-6.38382	-6.42459	-0.0791048	0.011118	-0.169328	-0.0274844	-0.00818026	-0.0467885
1565	291.655	292.9	290.411	-6.40205	-6.38158	-6.42253	-0.095845	-0.00740519	-0.184285	-0.0246928	-0.00542152	-0.0439641
1566	291.595	292.843	290.348	-6.39971	-6.3792	-6.42022	-0.113471	-0.0266927	-0.200249	-0.0216901	-0.00251838	-0.0408618
1567	291.528	292.778	290.278	-6.39717	-6.37667	-6.41767	-0.131989	-0.0465042	-0.217473	-0.0184703	0.000542434	-0.037483
1568	291.453	292.705	290.202	-6.39443	-6.374	-6.41486	-0.151404	-0.0665399	-0.236269	-0.0150275	0.00377986	-0.0338348
1569	291.371	292.624	290.119	-6.39148	-6.37117	-6.41179	-0.171699	-0.0864338	-0.256964	-0.0113569	0.00721912	-0.029933
1570	291.281	292.533	290.029	-6.38833	-6.36817	-6.4085	-0.191979	-0.10518	-0.278777	-0.00749779	0.0108616	-0.0258572
1571	291.184	292.435	289.933	-6.38502	-6.36502	-6.40502	-0.211056	-0.122014	-0.300097	-0.00354665	0.0146581	-0.0217514
1572	291.08	292.329	289.831	-6.38158	-6.36173	-6.40144	-0.228763	-0.137159	-0.320367	0.000415109	0.0185487	-0.0177184
1573	290.97	292.217	289.722	-6.37807	-6.35832	-6.39782	-0.245049	-0.150841	-0.339256	0.00434299	0.0224868	-0.0138008
1574	290.854	292.099	289.609	-6.37451	-6.35482	-6.39419	-0.259883	-0.163207	-0.356558	0.00820986	0.0264345	-0.0100148
1575	290.733	291.977	289.49	-6.37093	-6.35126	-6.3906	-0.273244	-0.174313	-0.372175	0.0119962	0.0303597	-0.00636735
1576	290.609	291.85	289.367	-6.36737	-6.34767	-6.38707	-0.285173	-0.184208	-0.386138	0.0156887	0.034238	-0.0028607
1577	290.48	291.721	289.24	-6.36384	-6.34406	-6.38361	-0.296025	-0.193356	-0.398695	0.0192936	0.038061	0.000526118
1578	290.349	291.588	289.11	-6.36034	-6.34045	-6.38024	-0.305952	-0.202062	-0.409843	0.0228245	0.0418207	0.00382822
1579	290.214	291.453	288.976	-6.3569	-6.33686	-6.37694	-0.314962	-0.210414	-0.419511	0.0262862	0.0454992	0.00707317
1580	290.078	291.316	288.839	-6.35351	-6.33331	-6.37371	-0.323055	-0.218428	-0.427681	0.0296763	0.0490744	0.0102781
1581	289.939	291.178	288.7	-6.35019	-6.32983	-6.37055	-0.330224	-0.226055	-0.434394	0.0329892	0.0525257	0.0134526
1582	289.798	291.038	288.559	-6.34693	-6.32643	-6.36744	-0.336464	-0.233171	-0.439757	0.0362178	0.0558365	0.0165992
1583	289.657	290.898	288.416	-6.34376	-6.32313	-6.36438	-0.341817	-0.239713	-0.443921	0.0393572	0.0589955	0.0197188
1584	289.514	290.756	288.272	-6.34067	-6.31996	-6.36137	-0.346431	-0.245962	-0.446901	0.0424093	0.0619919	0.0228267
1585	289.371	290.614	288.128	-6.33766	-6.31692	-6.3584	-0.35034	-0.251974	-0.448706	0.0453771	0.0648083	0.0259459
1586	289.228	290.471	287.985	-6.33474	-6.31404	-6.35544	-0.353543	-0.257616	-0.44947	0.0482591	0.0674267	0.0290914
1587	289.084	290.327	287.842	-6.33191	-6.31132	-6.3525	-0.356036	-0.262587	-0.449485	0.0510513	0.0698354	0.0322673
1588	288.941	290.182	287.7	-6.32918	-6.30879	-6.34956	-0.357736	-0.266327	-0.449145	0.053745	0.0720304	0.0354596
1589	288.799	290.037	287.561	-6.32656	-6.30647	-6.34666	-0.356989	-0.266866	-0.447113	0.0562502	0.0739504	0.03855
1590	288.659	289.893	287.426	-6.32414	-6.30442	-6.34387	-0.352124	-0.262622	-0.441625	0.0583971	0.0754593	0.041335
1591	288.524	289.751	287.296	-6.322	-6.30271	-6.34129	-0.343075	-0.253363	-0.432787	0.0600562	0.0764511	0.0436614
1592	288.394	289.614	287.174	-6.32017	-6.30136	-6.33899	-0.331918	-0.240764	-0.423073	0.0612591	0.0770256	0.0454926
1593	288.269	289.481	287.058	-6.31865	-6.30031	-6.33699	-0.320309	-0.22686	-0.413758	0.0621431	0.0774097	0.0468765
1594	288.151	289.353	286.949	-6.3174	-6.29948	-6.33532	-0.308407	-0.212462	-0.404352	0.0628097	0.0777451	0.0478743
1595	288.039	289.231	286.846	-6.3164	-6.29883	-6.33396	-0.296268	-0.198099	-0.394438	0.0633039	0.0780697	0.0485382
1596	287.932	289.116	286.749	-6.31561	-6.2983	-6.33292	-0.283918	-0.184072	-0.383763	0.0636463	0.0783758	0.0489167
1597	287.832	289.006	286.657	-6.31504	-6.29788	-6.33219	-0.271368	-0.170492	-0.372243	0.0638459	0.0786403	0.0490516
1598	287.737	288.904	286.57	-6.31464	-6.29757	-6.33172	-0.258804	-0.157278	-0.36033	0.0639161	0.0788535	0.0489787
1599	287.648	288.809	286.488	-6.31442	-6.29733	-6.33151	-0.246565	-0.144402	-0.348727	0.0638839	0.0790324	0.0487354
1600	287.565	288.72	286.411	-6.31434	-6.29717	-6.33151	-0.234712	-0.132052	-0.337372	0.063774	0.0791874	0.0483606
1601	287.488	288.637	286.338	-6.31438	-6.29707	-6.33169	-0.223262	-0.120397	-0.326127	0.0636007	0.079311	0.0478905
1602	287.415	288.562	286.269	-6.31453	-6.29704	-6.33203	-0.212225	-0.109558	-0.314892	0.0633733	0.0793886	0.047358
1603	287.348	288.492	286.203	-6.31477	-6.29706	-6.33248	-0.201608	-0.0996036	-0.303612	0.0630985	0.0794057	0.0467914
1604	287.285	288.428	286.142	-6.31509	-6.29715	-6.33303	-0.191417	-0.0905484	-0.292286	0.0627823	0.0793505	0.046214
1605	287.227	288.369	286.084	-6.31548	-6.29732	-6.33364	-0.181658	-0.0823496	-0.280967	0.0624298	0.0792162	0.0456433
1606	287.173	288.316	286.029	-6.31592	-6.29755	-6.33429	-0.172412	-0.0749855	-0.269839	0.0620499	0.0790044	0.0450953
1607	287.123	288.267	285.978	-6.31639	-6.29785	-6.33494	-0.164312	-0.0690129	-0.259612	0.0616819	0.0787441	0.0446198
1608	287.076	288.222	285.929	-6.31688	-6.29819	-6.33556	-0.15771	-0.0646534	-0.250766	0.0613805	0.0784787	0.0442824
1609	287.032	288.18	285.883	-6.31733	-6.29856	-6.3361	-0.152652	-0.0616736	-0.24363	0.0611853	0.0782466	0.0441239
1610	286.99	288.14	285.839	-6.31774	-6.29895	-6.33654	-0.148664	-0.0592312	-0.238096	0.0610968	0.0780656	0.0441281
1611	286.95	288.101	285.798	-6.31812	-6.29934	-6.3369	-0.143782	-0.0554226	-0.232142	0.0610125	0.0778664	0.0441586
1612	286.912	288.065	285.759	-6.31851	-6.29979	-6.33723	-0.137412	-0.0499456	-0.224878	0.0608088	0.0775408	0.0440768
1613	286.878	288.032	285.724	-6.31896	-6.30032	-6.3376	-0.129464	-0.0428806	-0.216047	0.0604126	0.0770086	0.0438166
1614	286.848	288.002	285.693	-6.3195	-6.30097	-6.33804	-0.119893	-0.0341941	-0.205592	0.059784	0.0762181	0.04335
1615	286.822	287.976	285.667	-6.32018	-6.30178	-6.33858	-0.108674	-0.0236955	-0.193653	0.0588982	0.0751386	0.0426578
1616	286.801	287.955	285.647	-6.32102	-6.30277	-6.33926	-0.0960513	-0.011317	-0.180786	0.0577497	0.0737723	0.041727
1617	286.786	287.939	285.633	-6.32202	-6.30396	-6.34008	-0.0825913	0.00264794	-0.167831	0.0563648	0.072166	0.0405637
1618	286.776	287.928	285.625	-6.32318	-6.3053	-6.34106	-0.0697717	0.0170273	-0.156571	0.0548378	0.0704629	0.0392126
1619	286.771	287.921	285.622	-6.32444	-6.30673	-6.34215	-0.0591571	0.0299922	-0.148306	0.0533234	0.0688786	0.0377683
1620	286.77	287.918	285.623	-6.32572	-6.30813	-6.34331	-0.0509586	0.0407925	-0.14271	0.0519433	0.0675551	0.0363315
1621	286.772	287.918	285.626	-6.32698	-6.30944	-6.34452	-0.0452542	0.0489287	-0.139437	0.050765	0.0665438	0.0349863
1622	286.775	287.919	285.631	-6.32815	-6.3106	-6.34571	-0.0420908	0.0540691	-0.138251	0.0498311	0.065856	0.0338062
1623	286.779	287.922	285.635	-6.32919	-6.31155	-6.34683	-0.0415018	0.0560193	-0.139023	0.0491728	0.0654898	0.0328558
1624	286.782	287.925	285.638	-6.33006	-6.31228	-6.34785	-0.043401	0.0548161	-0.141618	0.0488107	0.0654351	0.0321862
1625	286.783	287.927	285.64	-6.33074	-6.31277	-6.3487	-0.0471739	0.0510842	-0.145432	0.0487314	0.0656476	0.0318152
1626	286.783	287.928	285.638	-6.3312	-6.31303	-6.34937	-0.0525804	0.0450484	-0.150209	0.0489102	0.066073	0.0317474
1627	286.779	287.926	285.633	-6.33145	-6.31308	-6.34982	-0.059606	0.0367641	-0.155976	0.0493379	0.0666805	0.0319952
1628	286.773	287.922	285.624	-6.33147	-6.31293	-6.35001	-0.0682511	0.0263594	-0.162862	0.050017	0.0674603	0.0325738
1629	286.762	287.914	285.61	-6.33125	-6.31257	-6.34993	-0.078503	0.0140806	-0.171087	0.0509549	0.0684161	0.0334937
1630	286.747	287.901	285.593	-6.3308	-6.31204	-6.34957	-0.0895945	0.000931034	-0.18012	0.0521228	0.0695235	0.0347221
1631	286.727	287.883	285.57	-6.33014	-6.31135	-6.34894	-0.100479	-0.0119198	-0.189039	0.0534418	0.0707073	0.0361763
1632	286.703	287.861	285.544	-6.3293	-6.31054	-6.34807	-0.111012	-0.0240224	-0.198003	0.0548455	0.0719058	0.0377852
1633	286.674	287.834	285.515	-6.32833	-6.30965	-6.347	-0.12055	-0.0342518	-0.206847	0.056271	0.0730796	0.0394623
1634	286.643	287.803	285.482	-6.32727	-6.30873	-6.34581	-0.127817	-0.041096	-0.214539	0.0576096	0.0741825	0.0410367
1635	286.609	287.769	285.448	-6.32619	-6.30779	-6.34458	-0.133402	-0.0454702	-0.221334	0.0588041	0.0752139	0.0423944
1636	286.573	287.733	285.413	-6.32512	-6.30685	-6.34339	-0.137358	-0.0479582	-0.226758	0.0598429	0.0761753	0.0435104
1637	286.536	287.696	285.376	-6.3241	-6.30593	-6.34227	-0.139675	-0.0489599	-0.230389	0.0607139	0.0770374	0.0443904
1638	286.499	287.658	285.34	-6.32316	-6.30505	-6.34126	-0.140338	-0.0487256	-0.23195	0.0614041	0.0777588	0.0450494
1639	286.462	287.621	285.304	-6.32232	-6.30424	-6.34039	-0.139335	-0.0473632	-0.231307	0.0619	0.0782975	0.0455024
1640	286.427	287.584	285.269	-6.3216	-6.30354	-6.33966	-0.136652	-0.0448441	-0.228461	0.0621876	0.0786173	0.0457579
1641	286.393	287.55	285.235	-6.32104	-6.30298	-6.3391	-0.132276	-0.0410016	-0.22355	0.0622532	0.0786912	0.0458151
1642	286.361	287.518	285.204	-6.32064	-6.30259	-6.3387	-0.126699	-0.0359703	-0.217428	0.0621077	0.0785345	0.0456808
1643	286.332	287.488	285.175	-6.32038	-6.30233	-6.33843	-0.121971	-0.0314299	-0.212513	0.0618633	0.0782881	0.0454385
1644	286.304	287.46	285.148	-6.3202	-6.30215	-6.33826	-0.118734	-0.028194	-0.209274	0.0616524	0.0781033	0.0452016
1645	286.278	287.434	285.122	-6.32006	-6.30199	-6.33813	-0.117082	-0.0265903	-0.207573	0.0615541	0.0780544	0.0450538
1646	286.252	287.408	285.095	-6.31991	-6.30181	-6.33801	-0.117064	-0.0268339	-0.207294	0.0616113	0.0781685	0.0450542
1647	286.225	287.382	285.069	-6.31971	-6.30158	-6.33784	-0.118711	-0.0290386	-0.208383	0.0618515	0.0784554	0.0452476
1648	286.198	287.355	285.041	-6.31942	-6.30125	-6.33758	-0.122043	-0.0332215	-0.210865	0.0622946	0.0789208	0.0456683
1649	286.169	287.326	285.011	-6.31901	-6.30081	-6.3372	-0.127079	-0.0393006	-0.214857	0.0629574	0.079573	0.0463417
1650	286.137	287.296	284.979	-6.31846	-6.30025	-6.33667	-0.133811	-0.0470614	-0.220561	0.063854	0.0804258	0.0472821
1651	286.103	287.262	284.943	-6.31776	-6.29954	-6.33597	-0.141389	-0.055306	-0.227473	0.0649554	0.0814687	0.0484422
1652	286.065	287.226	284.905	-6.31692	-6.2987	-6.33513	-0.148651	-0.0628272	-0.234475	0.0661749	0.0826426	0.0497072
1653	286.025	287.187	284.864	-6.31597	-6.29776	-6.33418	-0.155435	-0.0696912	-0.241179	0.067439	0.0838834	0.0509945
1654	285.983	287.145	284.82	-6.31494	-6.29673	-6.33315	-0.161698	-0.0760519	-0.247344	0.0687105	0.0851462	0.0522748
1655	285.938	287.102	284.774	-6.31385	-6.29563	-6.33207	-0.167416	-0.0820227	-0.252808	0.0699699	0.0863972	0.0535427
1656	285.891	287.056	284.726	-6.31273	-6.2945	-6.33095	-0.172575	-0.0876572	-0.257494	0.0712054	0.08761	0.0548008
1657	285.843	287.009	284.676	-6.31158	-6.29334	-6.32981	-0.177169	-0.0929398	-0.261398	0.0724086	0.0887647	0.0560525
1658	285.793	286.96	284.625	-6.31042	-6.29219	-6.32864	-0.181188	-0.0977782	-0.264599	0.073573	0.0898475	0.0572985
1659	285.742	286.91	284.573	-6.30926	-6.29106	-6.32747	-0.184526	-0.101906	-0.267146	0.0746876	0.0908467	0.0585285
1660	285.69	286.859	284.521	-6.30815	-6.28999	-6.3263	-0.185946	-0.104103	-0.267788	0.0756818	0.0916971	0.0596665
1661	285.639	286.809	284.469	-6.30712	-6.28903	-6.32521	-0.184558	-0.103681	-0.265435	0.0764435	0.0922845	0.0606025
1662	285.589	286.759	284.419	-6.30624	-6.28824	-6.32424	-0.180254	-0.100575	-0.259934	0.0768884	0.0925127	0.061264
1663	285.542	286.712	284.372	-6.30556	-6.28768	-6.32344	-0.173553	-0.0950874	-0.252018	0.0769932	0.0923566	0.0616297
1664	285.499	286.667	284.33	-6.30509	-6.28736	-6.32282	-0.165734	-0.0882803	-0.243188	0.0768143	0.0918925	0.0617362
1665	285.459	286.626	284.291	-6.30482	-6.28726	-6.32239	-0.157042	-0.0805221	-0.233563	0.0764142	0.0911966	0.0616318
1666	285.423	286.588	284.257	-6.30475	-6.28737	-6.32213	-0.147514	-0.0719643	-0.223063	0.0758214	0.0902954	0.0613474
1667	285.391	286.555	284.228	-6.30488	-6.2877	-6.32206	-0.137161	-0.0626608	-0.211661	0.0750455	0.08919	0.0609009
1668	285.365	286.525	284.204	-6.30519	-6.28824	-6.32215	-0.125987	-0.0525655	-0.199408	0.0740878	0.0878742	0.0603014
1669	285.343	286.5	284.186	-6.3057	-6.28899	-6.32241	-0.114011	-0.041544	-0.186479	0.0729471	0.0863443	0.0595499
1670	285.326	286.479	284.174	-6.30638	-6.28993	-6.32282	-0.102068	-0.0301331	-0.174004	0.0716612	0.0846597	0.0586627
1671	285.314	286.462	284.166	-6.3072	-6.29103	-6.32337	-0.0912929	-0.0194832	-0.163103	0.0703232	0.0829537	0.0576927
1672	285.306	286.449	284.163	-6.30812	-6.29221	-6.32402	-0.0818494	-0.0100508	-0.153648	0.0690127	0.0813262	0.0566992
1673	285.302	286.439	284.164	-6.30908	-6.29343	-6.32474	-0.0737892	-0.00213599	-0.145442	0.0677739	0.079817	0.0557309
1674	285.3	286.432	284.168	-6.31007	-6.29464	-6.32549	-0.0671424	0.00405851	-0.138343	0.066634	0.078438	0.05483
1675	285.301	286.427	284.174	-6.31104	-6.29582	-6.32626	-0.0619296	0.00842118	-0.13228	0.0656122	0.0771905	0.0540339
1676	285.303	286.424	284.182	-6.31196	-6.29694	-6.32699	-0.0581673	0.0109302	-0.127265	0.0647242	0.0760742	0.0533742
1677	285.307	286.423	284.191	-6.31282	-6.29798	-6.32767	-0.0557071	0.0118814	-0.123296	0.0639761	0.0750876	0.0528646
1678	285.311	286.422	284.2	-6.31361	-6.29894	-6.32828	-0.0537678	0.0124359	-0.119971	0.0633341	0.0742103	0.0524578
1679	285.316	286.421	284.21	-6.31433	-6.29983	-6.32883	-0.0519078	0.0132807	-0.117096	0.0627455	0.0734141	0.0520768
1680	285.321	286.422	284.221	-6.31501	-6.30066	-6.32936	-0.0498699	0.0148	-0.11454	0.0621662	0.0726787	0.0516538
1681	285.327	286.423	284.231	-6.31565	-6.30143	-6.32987	-0.047608	0.016938	-0.112154	0.0615695	0.0719902	0.0511489
1682	285.334	286.426	284.243	-6.31628	-6.30216	-6.3304	-0.0451061	0.0195932	-0.109805	0.0609418	0.0713372	0.0505464
1683	285.342	286.43	284.255	-6.3169	-6.30285	-6.33095	-0.0423557	0.0226721	-0.107384	0.0602759	0.0707091	0.0498428
1684	285.351	286.435	284.267	-6.31753	-6.30351	-6.33155	-0.039352	0.0261019	-0.104806	0.0595676	0.0700951	0.0490401
1685	285.361	286.442	284.281	-6.31817	-6.30415	-6.33218	-0.0360919	0.0298362	-0.10202	0.0588137	0.0694853	0.0481421
1686	285.373	286.45	284.295	-6.31882	-6.30477	-6.33287	-0.0325726	0.0338572	-0.0990024	0.0580119	0.0688709	0.0471528
1687	285.385	286.461	284.31	-6.31951	-6.30539	-6.33362	-0.0287921	0.0381759	-0.0957601	0.0571599	0.0682449	0.0460749
1688	285.399	286.473	284.325	-6.32022	-6.306	-6.33443	-0.0247482	0.0428327	-0.0923292	0.0562559	0.0676029	0.0449089
1689	285.415	286.488	284.342	-6.32096	-6.30662	-6.3353	-0.0204409	0.0478937	-0.0887755	0.0552979	0.0669432	0.0436527
1690	285.432	286.505	284.36	-6.32174	-6.30725	-6.33624	-0.015946	0.0533299	-0.0852219	0.054288	0.0662688	0.0423072
1691	285.451	286.524	284.378	-6.32256	-6.30788	-6.33724	-0.0113729	0.05898	-0.0817259	0.0532336	0.065584	0.0408831
1692	285.472	286.546	284.398	-6.32342	-6.30852	-6.33831	-0.00673685	0.0647855	-0.0782592	0.052141	0.0648889	0.0393931
1693	285.494	286.57	284.418	-6.3243	-6.30918	-6.33943	-0.00204136	0.0707312	-0.074814	0.0510132	0.0641806	0.0378458
1694	285.518	286.596	284.439	-6.32523	-6.30984	-6.34061	0.00270766	0.0768271	-0.0714117	0.0498517	0.0634572	0.0362461
1695	285.543	286.625	284.462	-6.32618	-6.31051	-6.34184	0.00736909	0.0828264	-0.0680882	0.0486641	0.062718	0.0346101
1696	285.57	286.656	284.485	-6.32715	-6.31119	-6.34311	0.0117654	0.0883874	-0.0648566	0.0474663	0.0619614	0.0329712
1697	285.599	286.689	284.509	-6.32814	-6.31188	-6.3444	0.0160099	0.0935647	-0.061545	0.0462649	0.061177	0.0313529
1698	285.629	286.724	284.534	-6.32915	-6.3126	-6.34571	0.0204908	0.0985351	-0.0575535	0.0450415	0.0603279	0.0297551
1699	285.66	286.761	284.56	-6.33019	-6.31335	-6.34703	0.0252995	0.103333	-0.0527338	0.0437732	0.0593725	0.0281739
1700	285.694	286.8	284.588	-6.33126	-6.31417	-6.34836	0.0304515	0.108028	-0.0471249	0.042447	0.0582847	0.0266093

## Sheet: Skytrain
% Single deconvolution reconstruction of carbon fluxes using the Oregon State University Carbon Cycle Box Model
% Skytrain Only
% Based on Skytrain spline and confidence intervals generated with bootstrapped monte carlo cubic smoothing spline over 1000 iterations
% Spline p-value 2.00E-03
% Spline cut-off 50 years
% As published in: King et al. 2024 'Reconciling ice core CO2 and land-use change following New World-Old World contact'
1570-1620 mean	288.1	289.065	287.136	-6.33217	-6.31157	-6.35277	-0.277911	-0.145636	-0.410186	0.0356244	0.0569423	0.0143065
	Modelled Atmospheric CO2 (ppm)			Modelled Atmospheric d13C-CO2 (per mil, VPDB)			Modelled Land-Atmosphere Flux (PgC per year)			Modelled Ocean-Atmosphere Flux (PgC per year)
Time (years CE)	Median	Max (+ 1 sigma s.d.)	Min (- 1 sigma s.d.)	Median	Max (+ 1 sigma s.d.)	Min (- 1 sigma s.d.)	Median	Max (+ 1 sigma s.d.)	Min (- 1 sigma s.d.)	Median	Max (+ 1 sigma s.d.)	Min (- 1 sigma s.d.)
1450	287.418	288.354	286.482	-6.3626	-6.34133	-6.38388	0.0604925	0.180157	-0.0591723	-0.00986729	0.0132756	-0.0330102
1451	287.443	288.394	286.492	-6.36356	-6.34181	-6.38531	0.0681916	0.187214	-0.0508312	-0.0111216	0.0124309	-0.034674
1452	287.472	288.438	286.505	-6.3646	-6.34241	-6.3868	0.0761568	0.194217	-0.0419037	-0.0124746	0.0114442	-0.0363934
1453	287.503	288.486	286.52	-6.36574	-6.34314	-6.38835	0.0843204	0.200913	-0.0322724	-0.0139142	0.0103239	-0.0381523
1454	287.538	288.538	286.538	-6.36696	-6.34399	-6.38994	0.0926742	0.207175	-0.0218269	-0.0154341	0.00906235	-0.0399306
1455	287.576	288.593	286.559	-6.36827	-6.34498	-6.39157	0.10116	0.213089	-0.0107698	-0.0170292	0.0076564	-0.0417147
1456	287.617	288.651	286.583	-6.36965	-6.34609	-6.39322	0.10955	0.219094	5.44567e-06	-0.0186848	0.00614074	-0.0435104
1457	287.661	288.712	286.61	-6.3711	-6.34731	-6.3949	0.117772	0.225299	0.0102448	-0.0203853	0.00455988	-0.0453304
1458	287.708	288.776	286.641	-6.37261	-6.34862	-6.3966	0.125816	0.231694	0.0199381	-0.0221207	0.00294008	-0.0471815
1459	287.759	288.843	286.675	-6.37417	-6.35001	-6.39832	0.133675	0.238249	0.0291002	-0.0238856	0.00129466	-0.0490658
1460	287.812	288.912	286.711	-6.37577	-6.35146	-6.40007	0.141344	0.24493	0.0377585	-0.025676	-0.000369045	-0.050983
1461	287.867	288.983	286.751	-6.37741	-6.35296	-6.40185	0.148821	0.251696	0.0459467	-0.0274891	-0.00204658	-0.0529316
1462	287.926	289.057	286.794	-6.37908	-6.35451	-6.40365	0.156103	0.258505	0.0537016	-0.0293221	-0.003735	-0.0549093
1463	287.986	289.133	286.84	-6.38078	-6.35608	-6.40548	0.163188	0.265314	0.0610614	-0.0311727	-0.0054322	-0.0569133
1464	288.05	289.212	286.888	-6.3825	-6.35768	-6.40733	0.170072	0.272081	0.0680639	-0.0330386	-0.00713666	-0.0589406
1465	288.115	289.292	286.938	-6.38425	-6.3593	-6.4092	0.176755	0.278764	0.0747457	-0.0349175	-0.00884725	-0.0609877
1466	288.183	289.374	286.992	-6.38601	-6.36093	-6.4111	0.183233	0.285324	0.0811414	-0.0368071	-0.0105632	-0.0630509
1467	288.253	289.458	287.047	-6.38779	-6.36257	-6.41301	0.189504	0.291725	0.0872832	-0.0387052	-0.0122838	-0.0651265
1468	288.325	289.544	287.105	-6.38957	-6.36422	-6.41493	0.195567	0.297933	0.0932007	-0.0406096	-0.014009	-0.0672102
1469	288.398	289.632	287.165	-6.39137	-6.36587	-6.41687	0.201419	0.303917	0.0989202	-0.0425182	-0.0157386	-0.0692978
1470	288.474	289.722	287.227	-6.39317	-6.36753	-6.41881	0.207057	0.309649	0.104465	-0.0444288	-0.0174726	-0.071385
1471	288.551	289.812	287.29	-6.39498	-6.36919	-6.42076	0.212481	0.315105	0.109856	-0.0463392	-0.0192112	-0.0734673
1472	288.63	289.905	287.356	-6.39678	-6.37085	-6.42271	0.217686	0.320263	0.11511	-0.0482474	-0.0209547	-0.0755401
1473	288.711	289.998	287.423	-6.39859	-6.37252	-6.42466	0.222673	0.325104	0.120242	-0.0501511	-0.0227035	-0.0775988
1474	288.792	290.093	287.492	-6.40039	-6.37418	-6.4266	0.227437	0.329613	0.125262	-0.0520484	-0.024458	-0.0796389
1475	288.875	290.189	287.562	-6.40218	-6.37584	-6.42852	0.231978	0.333777	0.130179	-0.0539371	-0.0262185	-0.0816558
1476	288.96	290.285	287.634	-6.40397	-6.37751	-6.43043	0.236293	0.337588	0.134999	-0.0558152	-0.0279855	-0.083645
1477	289.045	290.383	287.707	-6.40575	-6.37918	-6.43232	0.240381	0.341038	0.139723	-0.0576806	-0.0297592	-0.085602
1478	289.131	290.481	287.782	-6.40751	-6.38085	-6.43418	0.244238	0.344125	0.144351	-0.0595313	-0.0315401	-0.0875226
1479	289.219	290.58	287.857	-6.40926	-6.38252	-6.43601	0.247863	0.346848	0.148878	-0.0613653	-0.0333281	-0.0894024
1480	289.307	290.679	287.935	-6.411	-6.3842	-6.4378	0.251255	0.349213	0.153297	-0.0631805	-0.0351235	-0.0912375
1481	289.395	290.778	288.013	-6.41272	-6.38587	-6.43956	0.254411	0.351225	0.157596	-0.0649749	-0.0369259	-0.093024
1482	289.485	290.877	288.092	-6.41442	-6.38756	-6.44128	0.257328	0.352899	0.161757	-0.0667467	-0.038735	-0.0947583
1483	289.574	290.976	288.173	-6.41609	-6.38924	-6.44295	0.260006	0.354252	0.165761	-0.0684937	-0.0405503	-0.0964371
1484	289.665	291.074	288.255	-6.41775	-6.39093	-6.44457	0.262442	0.355305	0.169579	-0.0702141	-0.0423709	-0.0980573
1485	289.755	291.173	288.338	-6.41938	-6.39262	-6.44614	0.264634	0.35609	0.173178	-0.0719059	-0.0441955	-0.0996163
1486	289.846	291.27	288.422	-6.42098	-6.39431	-6.44765	0.266581	0.356642	0.176519	-0.0735671	-0.0460224	-0.101112
1487	289.936	291.366	288.506	-6.42256	-6.39601	-6.4491	0.268279	0.357005	0.179554	-0.0751959	-0.0478497	-0.102542
1488	290.027	291.462	288.592	-6.4241	-6.39771	-6.4505	0.269729	0.357232	0.182225	-0.0767903	-0.0496745	-0.103906
1489	290.118	291.556	288.679	-6.42561	-6.3994	-6.45183	0.270926	0.357384	0.184469	-0.0783485	-0.0514935	-0.105203
1490	290.208	291.649	288.767	-6.42709	-6.40109	-6.4531	0.271871	0.357529	0.186212	-0.0798684	-0.0533026	-0.106434
1491	290.298	291.741	288.856	-6.42854	-6.40277	-6.4543	0.27256	0.357744	0.187376	-0.0813483	-0.0550967	-0.1076
1492	290.388	291.83	288.945	-6.42995	-6.40444	-6.45545	0.272991	0.358108	0.187875	-0.0827862	-0.0568696	-0.108703
1493	290.477	291.918	289.036	-6.43131	-6.4061	-6.45653	0.273164	0.358704	0.187625	-0.0841803	-0.0586138	-0.109747
1494	290.565	292.004	289.126	-6.43264	-6.40774	-6.45755	0.273076	0.35961	0.186543	-0.0855288	-0.0603204	-0.110737
1495	290.653	292.088	289.218	-6.43393	-6.40935	-6.45852	0.272725	0.360898	0.184553	-0.0868296	-0.0619786	-0.111681
1496	290.74	292.17	289.31	-6.43518	-6.41092	-6.45943	0.27211	0.362628	0.181592	-0.0880811	-0.0635759	-0.112586
1497	290.826	292.25	289.403	-6.43637	-6.41245	-6.4603	0.271228	0.364843	0.177613	-0.0892813	-0.0650974	-0.113465
1498	290.911	292.327	289.495	-6.43753	-6.41392	-6.46113	0.270078	0.367572	0.172583	-0.0904284	-0.066526	-0.114331
1499	290.995	292.402	289.588	-6.43863	-6.41533	-6.46194	0.268657	0.370826	0.166488	-0.0915205	-0.0678421	-0.115199
1500	291.078	292.475	289.68	-6.43969	-6.41664	-6.46273	0.266965	0.374603	0.159326	-0.0925558	-0.0690242	-0.116087
1501	291.159	292.545	289.773	-6.44069	-6.41786	-6.46352	0.264998	0.378888	0.151108	-0.0935324	-0.0700485	-0.117016
1502	291.239	292.613	289.864	-6.44164	-6.41895	-6.46432	0.262756	0.383661	0.141851	-0.0944486	-0.0708902	-0.118007
1503	291.317	292.68	289.954	-6.44253	-6.4199	-6.46516	0.260036	0.388435	0.131637	-0.0952926	-0.0715195	-0.119066
1504	291.393	292.744	290.043	-6.44335	-6.42067	-6.46602	0.256021	0.391271	0.120771	-0.0960132	-0.0718973	-0.120129
1505	291.467	292.805	290.129	-6.44406	-6.42124	-6.46688	0.250452	0.391495	0.10941	-0.0965514	-0.072005	-0.121098
1506	291.538	292.865	290.21	-6.44464	-6.42157	-6.46771	0.243286	0.388996	0.0975757	-0.09687	-0.0718476	-0.121892
1507	291.604	292.921	290.288	-6.44506	-6.42167	-6.46845	0.234497	0.383775	0.0852187	-0.0969456	-0.0714371	-0.122454
1508	291.667	292.974	290.359	-6.4453	-6.42154	-6.46907	0.224066	0.375911	0.0722201	-0.096761	-0.0707829	-0.122739
1509	291.724	293.023	290.424	-6.44534	-6.42117	-6.46952	0.211979	0.365565	0.0583922	-0.0963019	-0.0698879	-0.122716
1510	291.775	293.068	290.482	-6.44516	-6.42058	-6.46975	0.198222	0.352972	0.0434717	-0.0955554	-0.0687459	-0.122365
1511	291.82	293.107	290.533	-6.44475	-6.41975	-6.46975	0.182783	0.338456	0.0271108	-0.0945089	-0.0673407	-0.121677
1512	291.858	293.14	290.575	-6.44408	-6.41869	-6.46947	0.165951	0.322729	0.00917249	-0.0931649	-0.0656555	-0.120674
1513	291.888	293.168	290.609	-6.44318	-6.4174	-6.46895	0.148935	0.30721	-0.00933898	-0.0915856	-0.0637163	-0.119455
1514	291.912	293.189	290.634	-6.44206	-6.4159	-6.46821	0.13211	0.2921	-0.0278789	-0.0898442	-0.061576	-0.118112
1515	291.928	293.205	290.651	-6.44075	-6.4142	-6.4673	0.115526	0.277283	-0.0462305	-0.0879818	-0.0592786	-0.116685
1516	291.938	293.215	290.66	-6.43928	-6.41231	-6.46624	0.0992071	0.262685	-0.0642706	-0.0860188	-0.0568555	-0.115182
1517	291.94	293.22	290.661	-6.43766	-6.41027	-6.46504	0.0831655	0.248292	-0.0819613	-0.0839665	-0.054329	-0.113604
1518	291.937	293.219	290.654	-6.43591	-6.40809	-6.46373	0.0674096	0.234164	-0.0993447	-0.081832	-0.0517135	-0.111951
1519	291.927	293.214	290.64	-6.43405	-6.40579	-6.46231	0.0519449	0.220429	-0.116539	-0.0796207	-0.0490156	-0.110226
1520	291.911	293.204	290.618	-6.43208	-6.40337	-6.46079	0.0367763	0.207289	-0.133736	-0.077337	-0.0462343	-0.10844
1521	291.889	293.189	290.589	-6.43002	-6.40085	-6.45919	0.0219077	0.19501	-0.151195	-0.0749852	-0.0433599	-0.10661
1522	291.861	293.169	290.553	-6.42788	-6.39823	-6.45752	0.00775504	0.184076	-0.168566	-0.0725892	-0.0404	-0.104778
1523	291.828	293.146	290.511	-6.4257	-6.39557	-6.45582	-0.00400545	0.175201	-0.183212	-0.0702544	-0.0374728	-0.103036
1524	291.792	293.12	290.464	-6.42354	-6.39291	-6.45417	-0.0128418	0.168341	-0.194024	-0.0681013	-0.0347453	-0.101457
1525	291.753	293.093	290.413	-6.42147	-6.39035	-6.45259	-0.0186648	0.163379	-0.200709	-0.0662068	-0.0323449	-0.100069
1526	291.713	293.065	290.361	-6.41955	-6.38797	-6.45112	-0.0214212	0.160346	-0.203188	-0.0646192	-0.0303606	-0.0988778
1527	291.673	293.037	290.308	-6.41781	-6.38583	-6.4498	-0.0210726	0.159431	-0.201576	-0.0633745	-0.0288563	-0.0978927
1528	291.634	293.011	290.257	-6.41631	-6.38401	-6.44862	-0.0175879	0.161005	-0.196181	-0.062503	-0.0278755	-0.0971306
1529	291.598	292.986	290.21	-6.4151	-6.38257	-6.44762	-0.0109385	0.165652	-0.187529	-0.0620327	-0.0274424	-0.096623
1530	291.566	292.964	290.168	-6.41419	-6.38156	-6.44682	-0.00109781	0.174191	-0.176387	-0.06199	-0.0275597	-0.0964204
1531	291.539	292.946	290.133	-6.41363	-6.381	-6.44626	0.0110968	0.186713	-0.164519	-0.0623589	-0.0281512	-0.0965666
1532	291.518	292.931	290.104	-6.41336	-6.38082	-6.44591	0.0221618	0.199659	-0.155335	-0.0629514	-0.0289234	-0.0969794
1533	291.5	292.919	290.082	-6.41332	-6.38087	-6.44577	0.0310142	0.21101	-0.148981	-0.0635477	-0.0295983	-0.0974971
1534	291.487	292.909	290.064	-6.41339	-6.38103	-6.44576	0.0374992	0.219811	-0.144812	-0.0640188	-0.0300595	-0.097978
1535	291.475	292.901	290.049	-6.41352	-6.38121	-6.44584	0.0415374	0.225413	-0.142338	-0.0642958	-0.0302837	-0.0983079
1536	291.465	292.894	290.035	-6.41364	-6.38134	-6.44594	0.0430817	0.227434	-0.14127	-0.0643363	-0.0302807	-0.0983919
1537	291.454	292.887	290.022	-6.41369	-6.38139	-6.44598	0.0420992	0.225722	-0.141524	-0.0641096	-0.0300672	-0.0981521
1538	291.443	292.878	290.009	-6.41362	-6.38134	-6.44589	0.0385637	0.220354	-0.143226	-0.0635906	-0.0296537	-0.0975274
1539	291.43	292.867	289.993	-6.41338	-6.38116	-6.4456	0.0324519	0.21164	-0.146736	-0.0627564	-0.0290371	-0.0964756
1540	291.414	292.853	289.976	-6.41295	-6.38084	-6.44505	0.0237422	0.200165	-0.152681	-0.0615854	-0.0281948	-0.0949761
1541	291.394	292.833	289.956	-6.41229	-6.38037	-6.44421	0.0132363	0.18766	-0.161187	-0.0600969	-0.027109	-0.0930848
1542	291.371	292.808	289.933	-6.41144	-6.37977	-6.44311	0.00425763	0.177901	-0.169386	-0.0584732	-0.0258798	-0.0910665
1543	291.344	292.779	289.909	-6.41048	-6.37908	-6.44188	-0.00215858	0.171272	-0.175589	-0.0569268	-0.0246743	-0.0891793
1544	291.316	292.748	289.883	-6.4095	-6.37838	-6.44062	-0.00586207	0.16723	-0.178954	-0.0555836	-0.0236336	-0.0875336
1545	291.287	292.715	289.858	-6.40856	-6.37772	-6.4394	-0.00677432	0.165332	-0.178881	-0.0545119	-0.0228705	-0.0861534
1546	291.259	292.682	289.835	-6.40773	-6.37719	-6.43828	-0.00484723	0.165301	-0.174996	-0.0537555	-0.0224804	-0.0850306
1547	291.232	292.65	289.815	-6.40707	-6.37684	-6.4373	-4.62412e-05	0.16705	-0.167142	-0.0533469	-0.0225448	-0.0841489
1548	291.209	292.62	289.799	-6.40662	-6.37677	-6.43647	0.00765714	0.1707	-0.155386	-0.0533136	-0.023131	-0.0834962
1549	291.19	292.592	289.789	-6.40642	-6.37704	-6.43581	0.0182886	0.176625	-0.140047	-0.053681	-0.0242908	-0.0830712
1550	291.177	292.567	289.786	-6.40652	-6.37772	-6.43532	0.0318726	0.1855	-0.121755	-0.0544732	-0.0260558	-0.0828906
1551	291.169	292.546	289.793	-6.40693	-6.37884	-6.43502	0.0476241	0.197754	-0.102506	-0.0556743	-0.0283679	-0.0829806
1552	291.169	292.528	289.809	-6.40763	-6.38036	-6.43491	0.0622816	0.211387	-0.0868239	-0.0571076	-0.0308977	-0.0833176
1553	291.174	292.514	289.833	-6.40854	-6.38211	-6.43497	0.0748299	0.224914	-0.075254	-0.0585664	-0.0332919	-0.0838408
1554	291.183	292.503	289.864	-6.40957	-6.38396	-6.43519	0.0851233	0.237364	-0.0671172	-0.0599286	-0.0353664	-0.0844908
1555	291.197	292.495	289.899	-6.41066	-6.38578	-6.43554	0.0930863	0.247936	-0.0617637	-0.0611291	-0.0370503	-0.0852079
1556	291.213	292.489	289.937	-6.41174	-6.38747	-6.43602	0.098674	0.256032	-0.0586838	-0.0621271	-0.0383265	-0.0859276
1557	291.231	292.484	289.977	-6.41277	-6.38896	-6.43657	0.101855	0.261244	-0.0575352	-0.062893	-0.0392031	-0.0865829
1558	291.249	292.482	290.017	-6.41369	-6.39021	-6.43716	0.102603	0.263346	-0.0581399	-0.0634024	-0.0396962	-0.0871087
1559	291.267	292.48	290.055	-6.41447	-6.39118	-6.43775	0.100896	0.262269	-0.0604765	-0.0636333	-0.03982	-0.0874467
1560	291.284	292.478	290.089	-6.41506	-6.39185	-6.43827	0.096708	0.25817	-0.0647544	-0.0635645	-0.0395779	-0.0875511
1561	291.298	292.476	290.119	-6.41545	-6.39221	-6.43869	0.089995	0.251297	-0.0713071	-0.0631743	-0.0389625	-0.0873861
1562	291.308	292.473	290.144	-6.41559	-6.39225	-6.43893	0.08073	0.241434	-0.0799735	-0.0624412	-0.0379763	-0.086906
1563	291.314	292.468	290.161	-6.41546	-6.39195	-6.43897	0.0688921	0.228326	-0.0905415	-0.0613444	-0.0366347	-0.0860541
1564	291.315	292.459	290.171	-6.41503	-6.39133	-6.43873	0.054461	0.211798	-0.102876	-0.0598637	-0.0349551	-0.0847723
1565	291.309	292.445	290.173	-6.41427	-6.39037	-6.43817	0.0374166	0.191762	-0.116929	-0.0579791	-0.032951	-0.0830072
1566	291.295	292.425	290.165	-6.41317	-6.3891	-6.43723	0.017739	0.168229	-0.132751	-0.0556706	-0.030629	-0.0807122
1567	291.273	292.398	290.147	-6.41169	-6.38751	-6.43587	-0.00459171	0.141326	-0.150509	-0.0529185	-0.027987	-0.07785
1568	291.24	292.362	290.118	-6.40982	-6.38561	-6.43403	-0.0295953	0.111319	-0.17051	-0.049703	-0.0250123	-0.0743937
1569	291.197	292.316	290.079	-6.40753	-6.38338	-6.43168	-0.0570451	0.0789152	-0.193005	-0.0460162	-0.0216884	-0.0703441
1570	291.143	292.258	290.029	-6.40483	-6.38085	-6.42882	-0.0859598	0.0455369	-0.217456	-0.0418993	-0.0180317	-0.0657669
1571	291.077	292.187	289.967	-6.40173	-6.37801	-6.42545	-0.116043	0.0116873	-0.243774	-0.0374021	-0.0140727	-0.0607315
1572	290.999	292.103	289.894	-6.39824	-6.37488	-6.4216	-0.147264	-0.0222293	-0.272298	-0.0325486	-0.0098198	-0.0552775
1573	290.908	292.005	289.811	-6.39438	-6.37145	-6.4173	-0.179012	-0.0549725	-0.303052	-0.0273749	-0.00526664	-0.0494832
1574	290.805	291.894	289.716	-6.3902	-6.36775	-6.41264	-0.208851	-0.0838813	-0.33382	-0.0220282	-0.000458655	-0.0435978
1575	290.691	291.77	289.613	-6.38579	-6.36382	-6.40776	-0.236014	-0.108831	-0.363196	-0.0166745	0.00451962	-0.0378685
1576	290.568	291.636	289.5	-6.38123	-6.35968	-6.40279	-0.260382	-0.130385	-0.390379	-0.011415	0.00958646	-0.0324164
1577	290.437	291.494	289.379	-6.3766	-6.35537	-6.39783	-0.281888	-0.149015	-0.414762	-0.00630869	0.0146651	-0.0272824
1578	290.298	291.345	289.251	-6.37196	-6.35095	-6.39297	-0.300489	-0.165055	-0.435924	-0.0013963	0.0196809	-0.0224735
1579	290.153	291.19	289.116	-6.36737	-6.34647	-6.38826	-0.316151	-0.178694	-0.453608	0.00328964	0.0245634	-0.0179841
1580	290.004	291.033	288.976	-6.36287	-6.34198	-6.38376	-0.328843	-0.189987	-0.4677	0.00772018	0.0292491	-0.0138088
1581	289.852	290.873	288.832	-6.35851	-6.33755	-6.37948	-0.338539	-0.198861	-0.478218	0.011868	0.0336842	-0.00994824
1582	289.698	290.712	288.684	-6.35434	-6.33323	-6.37545	-0.345212	-0.205115	-0.485308	0.0157064	0.0378269	-0.00641413
1583	289.543	290.553	288.533	-6.35039	-6.3291	-6.37169	-0.348895	-0.208536	-0.489254	0.0192121	0.0416501	-0.00322601
1584	289.389	290.395	288.382	-6.3467	-6.32518	-6.36822	-0.349812	-0.209431	-0.490193	0.022374	0.0451331	-0.000385159
1585	289.236	290.24	288.231	-6.34328	-6.32153	-6.36504	-0.348014	-0.208065	-0.487963	0.0251835	0.0482393	0.00212762
1586	289.086	290.089	288.082	-6.34017	-6.31819	-6.36215	-0.343488	-0.204472	-0.482504	0.0276255	0.0509227	0.00432832
1587	288.939	289.943	287.936	-6.33739	-6.31521	-6.35957	-0.336216	-0.198501	-0.473931	0.0296809	0.0531429	0.00621891
1588	288.798	289.802	287.794	-6.33495	-6.31261	-6.35729	-0.326177	-0.189796	-0.462559	0.0313287	0.0548737	0.00778375
1589	288.663	289.668	287.658	-6.33288	-6.31044	-6.35531	-0.313932	-0.17847	-0.449394	0.0325756	0.0561392	0.00901207
1590	288.534	289.539	287.528	-6.33114	-6.30866	-6.35363	-0.301825	-0.167083	-0.436567	0.033544	0.0570937	0.00999424
1591	288.41	289.416	287.405	-6.32969	-6.30719	-6.35218	-0.290582	-0.156838	-0.424325	0.0343783	0.0578818	0.0108747
1592	288.293	289.298	287.287	-6.32845	-6.30599	-6.35091	-0.280303	-0.148061	-0.412546	0.0351619	0.0585587	0.0117651
1593	288.18	289.184	287.175	-6.32739	-6.30502	-6.34976	-0.27104	-0.140742	-0.401338	0.0359377	0.0591378	0.0127376
1594	288.071	289.074	287.068	-6.32645	-6.30423	-6.34867	-0.263326	-0.135173	-0.391478	0.0367552	0.0596545	0.0138559
1595	287.966	288.966	286.966	-6.32556	-6.30356	-6.34755	-0.259234	-0.133714	-0.384755	0.0377567	0.0602427	0.0152708
1596	287.862	288.858	286.866	-6.3246	-6.30292	-6.34629	-0.259431	-0.137227	-0.381636	0.0391004	0.0610321	0.0171687
1597	287.758	288.748	286.768	-6.3235	-6.30224	-6.34476	-0.264035	-0.145497	-0.382573	0.0408895	0.0620945	0.0196845
1598	287.651	288.633	286.669	-6.32216	-6.30144	-6.34287	-0.273118	-0.157666	-0.38857	0.0431909	0.0634907	0.0228912
1599	287.541	288.512	286.57	-6.32052	-6.30048	-6.34055	-0.285586	-0.171049	-0.400122	0.0459995	0.0652854	0.0267136
1600	287.426	288.384	286.469	-6.3186	-6.29932	-6.33788	-0.296807	-0.180527	-0.413087	0.049074	0.0674395	0.0307084
1601	287.309	288.251	286.366	-6.31651	-6.29798	-6.33504	-0.305346	-0.186066	-0.424626	0.0521253	0.0698189	0.0344317
1602	287.189	288.115	286.263	-6.31435	-6.29649	-6.33221	-0.310997	-0.188651	-0.433344	0.0549839	0.0722767	0.0376911
1603	287.069	287.979	286.159	-6.31219	-6.29487	-6.32952	-0.313812	-0.188853	-0.43877	0.0575675	0.074686	0.0404489
1604	286.949	287.843	286.054	-6.31011	-6.29317	-6.32705	-0.314355	-0.187153	-0.441557	0.0598594	0.0769783	0.0427405
1605	286.83	287.71	285.95	-6.30815	-6.29143	-6.32487	-0.312782	-0.183843	-0.441722	0.0618646	0.0791082	0.044621
1606	286.713	287.58	285.847	-6.30633	-6.2897	-6.32297	-0.309522	-0.179181	-0.439862	0.0636001	0.0810571	0.0461431
1607	286.599	287.454	285.744	-6.30466	-6.28798	-6.32135	-0.306305	-0.17455	-0.438061	0.0651607	0.0829193	0.047402
1608	286.486	287.332	285.641	-6.3031	-6.28625	-6.31995	-0.303669	-0.170699	-0.43664	0.0666548	0.0847934	0.0485161
1609	286.376	287.214	285.538	-6.30162	-6.2845	-6.31874	-0.30169	-0.167832	-0.435548	0.0681445	0.086712	0.0495769
1610	286.267	287.099	285.434	-6.3002	-6.28274	-6.31765	-0.300403	-0.165857	-0.434949	0.0696612	0.0886824	0.0506399
1611	286.159	286.989	285.329	-6.2988	-6.28096	-6.31665	-0.299312	-0.163908	-0.434716	0.0711972	0.0906989	0.0516956
1612	286.053	286.882	285.223	-6.29747	-6.27918	-6.31575	-0.296327	-0.159774	-0.43288	0.072636	0.0926727	0.0525992
1613	285.949	286.78	285.118	-6.29625	-6.27748	-6.31501	-0.290792	-0.152976	-0.428608	0.0738374	0.0944725	0.0532024
1614	285.849	286.685	285.014	-6.29519	-6.2759	-6.31448	-0.282611	-0.143423	-0.421799	0.0747149	0.0960008	0.0534291
1615	285.754	286.597	284.912	-6.29435	-6.27451	-6.3142	-0.271752	-0.131199	-0.412304	0.075219	0.0971914	0.0532465
1616	285.665	286.517	284.813	-6.29378	-6.27335	-6.31421	-0.258183	-0.116426	-0.399941	0.075316	0.0979853	0.0526467
1617	285.583	286.447	284.719	-6.2935	-6.27248	-6.31453	-0.241835	-0.0990426	-0.384628	0.0749769	0.0983282	0.0516256
1618	285.509	286.386	284.631	-6.29356	-6.27195	-6.31518	-0.22251	-0.0791343	-0.365886	0.0741671	0.0981545	0.0501797
1619	285.444	286.336	284.552	-6.294	-6.27182	-6.31618	-0.20013	-0.0567221	-0.343538	0.0728516	0.097392	0.0483112
1620	285.39	286.298	284.482	-6.29485	-6.27216	-6.31754	-0.174664	-0.0314944	-0.317833	0.0710006	0.0959893	0.0460119
1621	285.347	286.271	284.423	-6.29614	-6.273	-6.31927	-0.146819	-0.0035764	-0.290061	0.0686239	0.0939688	0.0432789
1622	285.316	286.256	284.376	-6.29782	-6.27431	-6.32134	-0.119556	0.0241715	-0.263284	0.0658794	0.0915351	0.0402237
1623	285.296	286.252	284.341	-6.29984	-6.27599	-6.3237	-0.0937984	0.0504206	-0.238017	0.0629554	0.0888952	0.0370155
1624	285.287	286.258	284.316	-6.30212	-6.27798	-6.32626	-0.0696784	0.074843	-0.2142	0.0599634	0.0861458	0.033781
1625	285.287	286.272	284.302	-6.30459	-6.2802	-6.32898	-0.0472652	0.0974743	-0.192005	0.0569631	0.0833286	0.0305977
1626	285.296	286.294	284.297	-6.30719	-6.28261	-6.33177	-0.0265997	0.1187	-0.171899	0.0539913	0.0804792	0.0275035
1627	285.312	286.323	284.301	-6.30987	-6.28515	-6.33459	-0.00859888	0.138086	-0.155284	0.0511177	0.0776917	0.0245436
1628	285.334	286.356	284.312	-6.31252	-6.2877	-6.33733	0.00310294	0.151243	-0.145037	0.0485845	0.0752296	0.0219394
1629	285.359	286.39	284.328	-6.31497	-6.29009	-6.33984	0.00734181	0.156324	-0.14164	0.0466671	0.0733409	0.0199933
1630	285.383	286.423	284.344	-6.31706	-6.29218	-6.34194	0.00391038	0.153111	-0.145291	0.045546	0.0721605	0.0189315
1631	285.404	286.449	284.359	-6.31868	-6.29385	-6.34351	-0.00646734	0.142939	-0.155874	0.0452963	0.0717509	0.0188416
1632	285.419	286.468	284.37	-6.31977	-6.29505	-6.34449	-0.0204224	0.129723	-0.170568	0.0457943	0.0720408	0.0195478
1633	285.427	286.479	284.376	-6.32034	-6.29577	-6.34491	-0.0369356	0.114266	-0.188137	0.04687	0.0729019	0.020838
1634	285.428	286.48	284.376	-6.3204	-6.29601	-6.3448	-0.0558959	0.0966686	-0.20846	0.0484366	0.0742542	0.022619
1635	285.42	286.47	284.37	-6.31997	-6.29577	-6.34417	-0.0772642	0.0773593	-0.231888	0.0504653	0.0760767	0.024854
1636	285.403	286.45	284.355	-6.31907	-6.29506	-6.34307	-0.0999334	0.0580899	-0.257957	0.0528987	0.0783616	0.0274357
1637	285.376	286.419	284.333	-6.31778	-6.29393	-6.34163	-0.119443	0.0427711	-0.281658	0.0554715	0.0809431	0.03
1638	285.343	286.382	284.305	-6.31626	-6.29248	-6.34004	-0.134392	0.0314287	-0.300213	0.0578807	0.0835376	0.0322237
1639	285.306	286.34	284.271	-6.31466	-6.29083	-6.33849	-0.14456	0.0233293	-0.31245	0.0599406	0.0858834	0.0339978
1640	285.265	286.297	284.233	-6.3131	-6.28913	-6.33707	-0.149828	0.0180926	-0.317749	0.0615448	0.0877687	0.0353209
1641	285.224	286.254	284.193	-6.31169	-6.28752	-6.33585	-0.150334	0.0154914	-0.31616	0.062632	0.0890369	0.036227
1642	285.183	286.213	284.153	-6.31051	-6.28616	-6.33485	-0.146902	0.0148337	-0.308638	0.0632	0.0896017	0.0367984
1643	285.146	286.176	284.115	-6.30961	-6.28517	-6.33405	-0.139761	0.0162195	-0.295742	0.0632627	0.0894116	0.0371138
1644	285.112	286.142	284.082	-6.30903	-6.28463	-6.33343	-0.130095	0.0195811	-0.279772	0.0628722	0.0885163	0.037228
1645	285.082	286.11	284.053	-6.30871	-6.28449	-6.33293	-0.122698	0.0216049	-0.267002	0.0623035	0.08731	0.037297
1646	285.054	286.081	284.028	-6.30853	-6.2846	-6.33246	-0.119071	0.0204779	-0.25862	0.0618732	0.0862117	0.0375347
1647	285.027	286.051	284.004	-6.30836	-6.2848	-6.33192	-0.119439	0.0155514	-0.254429	0.0617711	0.08543	0.0381122
1648	284.999	286.019	283.98	-6.3081	-6.28497	-6.33123	-0.12326	0.00764229	-0.254163	0.0620694	0.0850381	0.0391007
1649	284.97	285.984	283.955	-6.30772	-6.28506	-6.33037	-0.127923	0.000386551	-0.256233	0.0626705	0.0849949	0.0403461
1650	284.938	285.946	283.93	-6.30721	-6.28504	-6.32939	-0.132629	-0.00564702	-0.259611	0.0634333	0.0852177	0.0416488
1651	284.905	285.906	283.903	-6.30662	-6.28489	-6.32834	-0.13728	-0.0109137	-0.263647	0.0642781	0.0856398	0.0429164
1652	284.869	285.864	283.874	-6.30594	-6.28463	-6.32725	-0.141833	-0.0158523	-0.267813	0.0651686	0.0862068	0.0441304
1653	284.833	285.82	283.845	-6.30519	-6.28424	-6.32614	-0.146265	-0.020799	-0.271731	0.0660872	0.0868704	0.0453041
1654	284.794	285.775	283.813	-6.30439	-6.28375	-6.32503	-0.150568	-0.0259536	-0.275182	0.0670252	0.0875888	0.0464616
1655	284.754	285.728	283.78	-6.30354	-6.28316	-6.32391	-0.154734	-0.0313644	-0.278104	0.0679775	0.088329	0.047626
1656	284.713	285.68	283.745	-6.30265	-6.28252	-6.32279	-0.158761	-0.0369158	-0.280607	0.068941	0.0890696	0.0488124
1657	284.67	285.631	283.709	-6.30174	-6.28183	-6.32165	-0.162428	-0.0419996	-0.282857	0.0699027	0.0898015	0.0500039
1658	284.626	285.58	283.671	-6.30082	-6.28112	-6.32053	-0.164844	-0.045255	-0.284434	0.0708063	0.0905089	0.0511037
1659	284.582	285.53	283.633	-6.29993	-6.28041	-6.31946	-0.165727	-0.0466364	-0.284817	0.0715871	0.0911554	0.0520187
1660	284.538	285.481	283.595	-6.29911	-6.27972	-6.3185	-0.165027	-0.0464203	-0.283633	0.0722031	0.0916933	0.0527128
1661	284.495	285.433	283.557	-6.29839	-6.2791	-6.31767	-0.162715	-0.0448067	-0.280624	0.0726281	0.0920742	0.0531821
1662	284.453	285.387	283.52	-6.29778	-6.27857	-6.31699	-0.158772	-0.0418872	-0.275657	0.0728429	0.0922538	0.0534321
1663	284.414	285.344	283.484	-6.29732	-6.27816	-6.31648	-0.153181	-0.0376287	-0.268732	0.0728313	0.092196	0.0534667
1664	284.378	285.305	283.451	-6.29703	-6.27792	-6.31615	-0.145925	-0.0318592	-0.259991	0.0725785	0.0918759	0.0532812
1665	284.346	285.27	283.422	-6.29693	-6.27786	-6.316	-0.137137	-0.0243654	-0.249908	0.0720776	0.0912939	0.0528614
1666	284.317	285.239	283.396	-6.29702	-6.278	-6.31604	-0.127388	-0.015467	-0.239308	0.071351	0.0905021	0.0521999
1667	284.293	285.213	283.373	-6.2973	-6.27832	-6.31628	-0.116851	-0.00557512	-0.228127	0.0704269	0.0895437	0.0513102
1668	284.274	285.192	283.355	-6.29777	-6.27882	-6.31672	-0.105544	0.00503104	-0.216119	0.0693188	0.0884214	0.0502163
1669	284.259	285.176	283.342	-6.29842	-6.2795	-6.31735	-0.0934723	0.0161723	-0.203117	0.0680299	0.0871169	0.0489429
1670	284.25	285.166	283.334	-6.29926	-6.28036	-6.31816	-0.0806349	0.0277794	-0.189049	0.0665588	0.0856073	0.0475102
1671	284.246	285.162	283.331	-6.30028	-6.28141	-6.31915	-0.0670289	0.0399006	-0.173958	0.0649022	0.0838732	0.0459311
1672	284.248	285.163	283.333	-6.30149	-6.28267	-6.3203	-0.0526503	0.0527133	-0.158014	0.0630559	0.081903	0.0442087
1673	284.256	285.17	283.342	-6.30288	-6.28415	-6.3216	-0.0374944	0.0665375	-0.141526	0.0610152	0.0796965	0.0423339
1674	284.27	285.183	283.358	-6.30445	-6.28585	-6.32306	-0.0218649	0.0815388	-0.125268	0.0587904	0.0772902	0.0402907
1675	284.291	285.201	283.38	-6.30619	-6.28772	-6.32466	-0.00700921	0.0966327	-0.110651	0.0564535	0.074812	0.038095
1676	284.317	285.225	283.408	-6.30805	-6.28971	-6.32639	0.00668017	0.111029	-0.0976684	0.0540888	0.0723805	0.0357972
1677	284.348	285.254	283.441	-6.30999	-6.29176	-6.32823	0.0191421	0.124288	-0.0860037	0.0517483	0.0700435	0.0334531
1678	284.383	285.288	283.478	-6.31198	-6.29381	-6.33015	0.0303426	0.136128	-0.0754426	0.049462	0.0678099	0.0311142
1679	284.422	285.325	283.519	-6.31399	-6.29586	-6.33211	0.0402597	0.146421	-0.0659021	0.0472501	0.0656768	0.0288235
1680	284.465	285.366	283.564	-6.31598	-6.29786	-6.3341	0.048877	0.155193	-0.0574391	0.0451283	0.0636432	0.0266135
1681	284.51	285.41	283.61	-6.31795	-6.29982	-6.33608	0.0561712	0.162601	-0.050259	0.0431106	0.0617189	0.0245023
1682	284.558	285.457	283.659	-6.31986	-6.3017	-6.33802	0.0620921	0.168616	-0.0444316	0.0412117	0.0599267	0.0224967
1683	284.607	285.505	283.709	-6.3217	-6.30349	-6.3399	0.0666158	0.172945	-0.0397136	0.0394464	0.0582757	0.0206171
1684	284.657	285.555	283.76	-6.32344	-6.30518	-6.3417	0.0697284	0.175357	-0.0358997	0.037828	0.0567567	0.0188993
1685	284.708	285.606	283.81	-6.32507	-6.30676	-6.34338	0.0714173	0.175718	-0.0328829	0.0363692	0.0553557	0.0173827
1686	284.742	285.637	283.846	-6.32556	-6.3081	-6.34302	0	0	0	0.0386689	0.0539913	0.0233465
1687	284.761	285.651	283.87	-6.32517	-6.30916	-6.34117	0	0	0	0.0410426	0.053582	0.0285032
1688	284.78	285.666	283.894	-6.32495	-6.31006	-6.33985	0	0	0	0.0416009	0.0532646	0.0299372
1689	284.8	285.681	283.918	-6.32487	-6.31084	-6.3389	0	0	0	0.041504	0.0527858	0.0302222
1690	284.819	285.696	283.942	-6.32488	-6.31154	-6.33823	0	0	0	0.0411526	0.0522061	0.0300991
1691	284.838	285.711	283.966	-6.32497	-6.31217	-6.33776	0	0	0	0.0407029	0.0515833	0.0298225
1692	284.857	285.726	283.989	-6.3251	-6.31276	-6.33745	0	0	0	0.0402178	0.0509473	0.0294883
1693	284.876	285.74	284.012	-6.32528	-6.31331	-6.33725	0	0	0	0.0397226	0.0503111	0.029134
1694	284.895	285.755	284.035	-6.32548	-6.31383	-6.33714	0	0	0	0.0392275	0.0496802	0.0287747
1695	284.913	285.769	284.057	-6.32571	-6.31432	-6.33709	0	0	0	0.0387367	0.0490568	0.0284165
1696	284.931	285.783	284.079	-6.32595	-6.3148	-6.33709	0	0	0	0.0382517	0.0484417	0.0280617
1697	284.949	285.797	284.101	-6.3262	-6.31526	-6.33714	0	0	0	0.0377732	0.0478351	0.0277112
1698	284.967	285.811	284.123	-6.32645	-6.3157	-6.33721	0	0	0	0.0373013	0.0472371	0.0273654
1699	284.984	285.825	284.144	-6.32671	-6.31612	-6.3373	0	0	0	0.036836	0.0466476	0.0270244
1700	285.001	285.838	284.165	-6.32698	-6.31654	-6.33741	0	0	0	0.0363772	0.0460664	0.0266881

## Sheet: Compilation
% Single deconvolution reconstruction of carbon fluxes using the Oregon State University Carbon Cycle Box Model
% Compilation
% Based on compilation spline and confidence intervals generated with bootstrapped monte carlo cubic smoothing spline over 1000 iterations
% Spline p-value 8.50E-03
% Spline cut-off 100 years
% As published in: King et al. 2024 'Reconciling ice core CO2 and land-use change following New World-Old World contact'
1570-1620 mean	287.702	288.627	286.777	-6.32256	-6.31006	-6.33506	-0.261879	-0.21708	-0.306678	0.0544839	0.0645643	0.0444035
	Modelled Atmospheric CO2 (ppm)			Modelled Atmospheric d13C-CO2 (per mil, VPDB)			Modelled Land-Atmosphere Flux (PgC per year)			Modelled Ocean-Atmosphere Flux (PgC per year)
Time (years CE)	Median	Max (+ 1 sigma s.d.)	Min (- 1 sigma s.d.)	Median	Max (+ 1 sigma s.d.)	Min (- 1 sigma s.d.)	Median	Max (+ 1 sigma s.d.)	Min (- 1 sigma s.d.)	Median	Max (+ 1 sigma s.d.)	Min (- 1 sigma s.d.)
1450	288.703	289.663	287.743	-6.36702	-6.35466	-6.37938	0.00096187	0.0403805	-0.0384567	0.00213431	0.0118602	-0.00759154
1451	288.705	289.664	287.746	-6.36733	-6.35501	-6.37965	0.00421718	0.0432856	-0.0348512	0.00169922	0.0113342	-0.00793576
1452	288.708	289.666	287.751	-6.36769	-6.35542	-6.37996	0.00772141	0.0465047	-0.0310619	0.00120975	0.0107525	-0.008333
1453	288.713	289.67	287.757	-6.36809	-6.35587	-6.3803	0.0114354	0.0499923	-0.0271215	0.000668185	0.0101209	-0.00878453
1454	288.72	289.675	287.765	-6.36853	-6.35637	-6.38069	0.0153574	0.0537379	-0.0230231	7.57207e-05	0.00944216	-0.00929072
1455	288.728	289.682	287.774	-6.36902	-6.35691	-6.38112	0.0194515	0.0577058	-0.0188028	-0.000566129	0.00871886	-0.00985111
1456	288.738	289.69	287.785	-6.36955	-6.35749	-6.3816	0.0235727	0.061761	-0.0146157	-0.00124931	0.00796161	-0.0104602
1457	288.749	289.7	287.798	-6.37012	-6.35812	-6.38212	0.0276759	0.0658432	-0.0104914	-0.00196466	0.00718194	-0.0111113
1458	288.762	289.711	287.812	-6.37072	-6.35877	-6.38268	0.0317548	0.0699261	-0.00641652	-0.00270693	0.0063859	-0.0117997
1459	288.776	289.724	287.828	-6.37136	-6.35945	-6.38327	0.0358062	0.0739892	-0.00237671	-0.00347343	0.005576	-0.0125229
1460	288.792	289.739	287.845	-6.37203	-6.36016	-6.3839	0.0398285	0.0780168	0.00164009	-0.00426261	0.00475318	-0.0132784
1461	288.81	289.755	287.864	-6.37273	-6.36088	-6.38457	0.0438287	0.0820076	0.00564981	-0.00507384	0.00391725	-0.0140649
1462	288.829	289.773	287.884	-6.37345	-6.36163	-6.38526	0.0478868	0.086046	0.0097276	-0.00591065	0.00306389	-0.0148852
1463	288.849	289.792	287.906	-6.3742	-6.3624	-6.38599	0.0520523	0.0901782	0.0139263	-0.00677897	0.00218634	-0.0157443
1464	288.871	289.813	287.929	-6.37498	-6.3632	-6.38676	0.0563305	0.0944002	0.0182609	-0.00768285	0.00127953	-0.0166452
1465	288.895	289.836	287.954	-6.37579	-6.36402	-6.38756	0.060724	0.0987072	0.0227407	-0.00862445	0.000340191	-0.0175891
1466	288.92	289.86	287.98	-6.37663	-6.36487	-6.3884	0.0652341	0.103097	0.0273714	-0.00960503	-0.000634076	-0.018576
1467	288.947	289.887	288.008	-6.37751	-6.36575	-6.38927	0.0698713	0.107579	0.0321634	-0.010626	-0.00164593	-0.019606
1468	288.976	289.915	288.037	-6.37842	-6.36666	-6.39018	0.0746596	0.112181	0.0371379	-0.0116895	-0.00269948	-0.0206796
1469	289.006	289.944	288.069	-6.37937	-6.36761	-6.39113	0.079605	0.116911	0.0422989	-0.0127981	-0.00379867	-0.0217975
1470	289.039	289.976	288.101	-6.38036	-6.36859	-6.39212	0.084706	0.121772	0.0476401	-0.013953	-0.00494604	-0.0229599
1471	289.073	290.01	288.136	-6.38139	-6.36962	-6.39315	0.089894	0.126713	0.0530751	-0.0151518	-0.00613899	-0.0241646
1472	289.109	290.046	288.173	-6.38245	-6.37068	-6.39422	0.0950958	0.131669	0.0585229	-0.0163885	-0.00737021	-0.0254069
1473	289.147	290.083	288.211	-6.38355	-6.37178	-6.39532	0.100303	0.136623	0.0639824	-0.0176583	-0.00863434	-0.0266822
1474	289.187	290.123	288.251	-6.38468	-6.37291	-6.39646	0.105512	0.141566	0.0694572	-0.0189587	-0.00992933	-0.027988
1475	289.228	290.164	288.293	-6.38585	-6.37407	-6.39762	0.110721	0.146492	0.0749505	-0.0202883	-0.0112545	-0.0293221
1476	289.272	290.207	288.336	-6.38704	-6.37526	-6.39882	0.11592	0.151388	0.0804527	-0.0216459	-0.0126094	-0.0306824
1477	289.317	290.252	288.381	-6.38826	-6.37648	-6.40004	0.121039	0.156181	0.0858972	-0.023027	-0.0139909	-0.032063
1478	289.364	290.299	288.428	-6.38951	-6.37773	-6.40129	0.126047	0.16084	0.0912543	-0.0244259	-0.0153952	-0.0334567
1479	289.412	290.348	288.477	-6.39078	-6.379	-6.40255	0.13094	0.165361	0.0965187	-0.0258389	-0.0168194	-0.0348584
1480	289.463	290.398	288.527	-6.39206	-6.38029	-6.40383	0.135714	0.169744	0.101684	-0.0272635	-0.0182623	-0.0362646
1481	289.514	290.45	288.579	-6.39336	-6.38161	-6.40512	0.140368	0.173994	0.106742	-0.0286977	-0.0197225	-0.0376729
1482	289.568	290.503	288.632	-6.39468	-6.38293	-6.40642	0.1449	0.17812	0.11168	-0.0301401	-0.0211989	-0.0390814
1483	289.622	290.557	288.687	-6.396	-6.38428	-6.40773	0.149309	0.182134	0.116484	-0.0315893	-0.0226902	-0.0404884
1484	289.678	290.613	288.743	-6.39734	-6.38564	-6.40904	0.153593	0.186054	0.121133	-0.0330439	-0.024195	-0.0418927
1485	289.736	290.67	288.801	-6.39868	-6.38701	-6.41035	0.157749	0.189896	0.125602	-0.0345024	-0.0257112	-0.0432936
1486	289.794	290.728	288.86	-6.40003	-6.38839	-6.41166	0.161666	0.193583	0.129748	-0.0359581	-0.0272293	-0.0446868
1487	289.854	290.788	288.92	-6.40137	-6.38977	-6.41297	0.165189	0.196972	0.133406	-0.0373968	-0.0287301	-0.0460634
1488	289.914	290.848	288.98	-6.4027	-6.39114	-6.41426	0.168296	0.200024	0.136568	-0.0388061	-0.0301974	-0.0474147
1489	289.975	290.908	289.042	-6.40402	-6.39249	-6.41554	0.170977	0.202714	0.139241	-0.0401783	-0.031622	-0.0487346
1490	290.037	290.97	289.104	-6.40531	-6.39382	-6.4168	0.173227	0.205022	0.141433	-0.041508	-0.032998	-0.050018
1491	290.099	291.031	289.167	-6.40657	-6.39512	-6.41803	0.175041	0.206932	0.14315	-0.0427908	-0.0343207	-0.0512609
1492	290.161	291.093	289.23	-6.4078	-6.39638	-6.41922	0.176415	0.208431	0.144399	-0.0440228	-0.0355863	-0.0524592
1493	290.223	291.154	289.292	-6.40899	-6.39759	-6.42038	0.177345	0.209509	0.145181	-0.0452001	-0.0367912	-0.053609
1494	290.285	291.216	289.355	-6.41013	-6.39876	-6.4215	0.177847	0.210179	0.145516	-0.0463202	-0.0379326	-0.0547077
1495	290.347	291.277	289.417	-6.41123	-6.39987	-6.42258	0.178013	0.210524	0.145501	-0.047385	-0.0390131	-0.0557569
1496	290.408	291.337	289.479	-6.41227	-6.40094	-6.42361	0.177874	0.21057	0.145177	-0.0483979	-0.0400365	-0.0567593
1497	290.469	291.397	289.54	-6.41327	-6.40195	-6.42459	0.177432	0.210313	0.144551	-0.0493598	-0.0410043	-0.0577154
1498	290.528	291.456	289.6	-6.41422	-6.40291	-6.42553	0.176687	0.209751	0.143623	-0.05027	-0.0419162	-0.0586238
1499	290.587	291.515	289.66	-6.41512	-6.40382	-6.42643	0.175637	0.208884	0.142391	-0.0511268	-0.042771	-0.0594826
1500	290.645	291.572	289.719	-6.41597	-6.40467	-6.42727	0.174281	0.207714	0.140848	-0.0519283	-0.043567	-0.0602897
1501	290.702	291.629	289.776	-6.41677	-6.40547	-6.42806	0.172617	0.206248	0.138986	-0.0526726	-0.0443021	-0.061043
1502	290.758	291.684	289.832	-6.4175	-6.40621	-6.4288	0.170642	0.204493	0.136792	-0.0533574	-0.0449741	-0.0617408
1503	290.812	291.738	289.887	-6.41819	-6.40688	-6.42949	0.16837	0.20247	0.13427	-0.0539815	-0.045581	-0.062382
1504	290.865	291.79	289.941	-6.41881	-6.4075	-6.43012	0.165814	0.200192	0.131437	-0.0545442	-0.0461217	-0.0629668
1505	290.917	291.842	289.992	-6.41938	-6.40806	-6.4307	0.162975	0.197652	0.128299	-0.0550447	-0.0465952	-0.0634942
1506	290.967	291.891	290.043	-6.41989	-6.40856	-6.43122	0.159852	0.194847	0.124857	-0.0554815	-0.0470004	-0.0639627
1507	291.015	291.939	290.091	-6.42034	-6.40899	-6.43169	0.156459	0.191783	0.121134	-0.0558539	-0.0473368	-0.0643709
1508	291.061	291.985	290.138	-6.42073	-6.40936	-6.43209	0.15281	0.188468	0.117152	-0.0561615	-0.0476055	-0.0647176
1509	291.106	292.029	290.182	-6.42105	-6.40967	-6.43244	0.148906	0.184902	0.11291	-0.0564041	-0.0478068	-0.0650014
1510	291.148	292.072	290.225	-6.42132	-6.40991	-6.43273	0.144747	0.181094	0.1084	-0.0565804	-0.04794	-0.0652209
1511	291.189	292.112	290.266	-6.42152	-6.41009	-6.43295	0.140331	0.177052	0.10361	-0.0566893	-0.0480037	-0.0653748
1512	291.227	292.15	290.304	-6.42166	-6.4102	-6.43312	0.135699	0.17283	0.0985688	-0.0567313	-0.0479979	-0.0654646
1513	291.263	292.186	290.34	-6.42174	-6.41025	-6.43323	0.131026	0.168587	0.0934659	-0.0567156	-0.0479295	-0.0655016
1514	291.297	292.22	290.374	-6.42176	-6.41024	-6.43328	0.12637	0.164358	0.0883816	-0.0566532	-0.0478085	-0.0654978
1515	291.328	292.251	290.406	-6.42173	-6.41018	-6.43329	0.121737	0.160134	0.08334	-0.0565504	-0.0476417	-0.0654592
1516	291.358	292.281	290.435	-6.42166	-6.41007	-6.43325	0.117132	0.155907	0.0783568	-0.0564105	-0.0474333	-0.0653878
1517	291.386	292.308	290.463	-6.42154	-6.40991	-6.43317	0.112556	0.151671	0.0734417	-0.0562355	-0.0471866	-0.0652843
1518	291.411	292.334	290.488	-6.42138	-6.40971	-6.43305	0.108012	0.147425	0.0685993	-0.0560265	-0.0469042	-0.0651487
1519	291.434	292.358	290.511	-6.42119	-6.40947	-6.4329	0.103501	0.143171	0.0638297	-0.0557846	-0.0465882	-0.064981
1520	291.456	292.379	290.532	-6.42096	-6.4092	-6.43271	0.0990219	0.138915	0.0591287	-0.0555107	-0.0462405	-0.0647809
1521	291.475	292.399	290.552	-6.42069	-6.40889	-6.43249	0.0945774	0.134667	0.0544879	-0.0552057	-0.0458625	-0.0645489
1522	291.493	292.417	290.569	-6.4204	-6.40855	-6.43224	0.0902029	0.130473	0.0499325	-0.054872	-0.0454568	-0.0642872
1523	291.509	292.433	290.584	-6.42007	-6.40818	-6.43196	0.0859866	0.12641	0.0455635	-0.0545165	-0.0450297	-0.0640033
1524	291.522	292.447	290.598	-6.41973	-6.40779	-6.43166	0.081894	0.122416	0.0413719	-0.0541432	-0.044586	-0.0637004
1525	291.535	292.46	290.609	-6.41936	-6.40738	-6.43134	0.0779217	0.118477	0.037366	-0.0537534	-0.0441286	-0.0633782
1526	291.545	292.471	290.619	-6.41897	-6.40695	-6.43099	0.0740709	0.114588	0.0335536	-0.0533485	-0.0436609	-0.063036
1527	291.554	292.48	290.628	-6.41857	-6.40651	-6.43063	0.0703428	0.110749	0.0299368	-0.0529296	-0.0431857	-0.0626735
1528	291.562	292.488	290.635	-6.41815	-6.40606	-6.43025	0.0667408	0.106966	0.0265152	-0.0524984	-0.0427062	-0.0622906
1529	291.568	292.495	290.64	-6.41773	-6.4056	-6.42985	0.0633106	0.103286	0.0233354	-0.0520584	-0.042228	-0.0618889
1530	291.572	292.5	290.644	-6.41729	-6.40514	-6.42944	0.0601007	0.0997598	0.0204416	-0.0516156	-0.0417596	-0.0614717
1531	291.576	292.504	290.647	-6.41685	-6.40468	-6.42902	0.0570774	0.0963738	0.017781	-0.0511729	-0.0413054	-0.0610404
1532	291.578	292.507	290.649	-6.4164	-6.40422	-6.42858	0.054058	0.0929569	0.0151592	-0.0507227	-0.0408573	-0.0605881
1533	291.579	292.508	290.649	-6.41595	-6.40377	-6.42814	0.0509846	0.0894469	0.0125223	-0.0502548	-0.0404043	-0.0601052
1534	291.578	292.508	290.648	-6.41549	-6.40331	-6.42767	0.04785	0.0858345	0.0098654	-0.0497633	-0.0399411	-0.0595855
1535	291.577	292.507	290.647	-6.41501	-6.40284	-6.42718	0.0446509	0.0821204	0.0071814	-0.0492456	-0.039466	-0.0590252
1536	291.574	292.505	290.644	-6.41452	-6.40237	-6.42666	0.0413859	0.0783145	0.00445728	-0.0487004	-0.0389788	-0.0584221
1537	291.57	292.501	290.639	-6.41401	-6.4019	-6.42612	0.038054	0.0744357	0.00167237	-0.048127	-0.0384792	-0.0577748
1538	291.565	292.495	290.634	-6.41348	-6.40141	-6.42555	0.0346548	0.0705126	-0.00120295	-0.0475248	-0.037967	-0.0570826
1539	291.558	292.488	290.628	-6.41293	-6.40092	-6.42495	0.0311879	0.0665841	-0.0042083	-0.0468935	-0.0374414	-0.0563455
1540	291.55	292.48	290.62	-6.41237	-6.40041	-6.42432	0.0276466	0.0626937	-0.0074004	-0.0462324	-0.0369006	-0.0555643
1541	291.54	292.47	290.611	-6.41177	-6.39989	-6.42366	0.0239411	0.0588086	-0.0109264	-0.0455367	-0.0363344	-0.0547391
1542	291.53	292.458	290.601	-6.41115	-6.39935	-6.42296	0.0201264	0.0549959	-0.0147431	-0.0448043	-0.035731	-0.0538776
1543	291.517	292.444	290.59	-6.41051	-6.39879	-6.42223	0.0162465	0.0512594	-0.0187664	-0.0440376	-0.0350852	-0.05299
1544	291.503	292.429	290.577	-6.40984	-6.3982	-6.42148	0.012304	0.0475578	-0.0229497	-0.0432386	-0.0343958	-0.0520814
1545	291.488	292.413	290.563	-6.40914	-6.39758	-6.42071	0.00830003	0.0438541	-0.027254	-0.0424082	-0.0336629	-0.0511534
1546	291.471	292.395	290.548	-6.40842	-6.39692	-6.41991	0.00423477	0.0401186	-0.031649	-0.0415465	-0.0328868	-0.0502062
1547	291.453	292.375	290.531	-6.40766	-6.39624	-6.41909	0.000114264	0.036336	-0.0361075	-0.0406539	-0.0320688	-0.049239
1548	291.433	292.354	290.513	-6.40689	-6.39552	-6.41826	-0.00403885	0.0325184	-0.0405961	-0.0397317	-0.0312125	-0.0482509
1549	291.412	292.331	290.493	-6.40608	-6.39476	-6.4174	-0.00821784	0.0286718	-0.0451075	-0.0387813	-0.0303216	-0.047241
1550	291.389	292.306	290.472	-6.40525	-6.39398	-6.41652	-0.0124217	0.0248044	-0.0496479	-0.0378035	-0.0293981	-0.046209
1551	291.365	292.28	290.449	-6.4044	-6.39317	-6.41562	-0.0167048	0.0208829	-0.0542924	-0.0367962	-0.0284392	-0.0451532
1552	291.339	292.253	290.424	-6.40351	-6.39232	-6.4147	-0.0212874	0.0167035	-0.0592783	-0.0357461	-0.0274274	-0.0440648
1553	291.311	292.224	290.398	-6.40259	-6.39142	-6.41375	-0.0262391	0.0121715	-0.0646498	-0.034638	-0.0263433	-0.0429327
1554	291.281	292.192	290.37	-6.40162	-6.39048	-6.41277	-0.031571	0.00724723	-0.0703893	-0.0334624	-0.0251763	-0.0417484
1555	291.25	292.159	290.34	-6.40061	-6.38947	-6.41174	-0.0372895	0.00190051	-0.0764794	-0.0322135	-0.0239215	-0.0405054
1556	291.216	292.124	290.308	-6.39953	-6.3884	-6.41067	-0.0433989	-0.00389088	-0.0829069	-0.0308872	-0.0225763	-0.039198
1557	291.18	292.087	290.273	-6.3984	-6.38726	-6.40954	-0.0499028	-0.0101426	-0.0896631	-0.0294801	-0.0211394	-0.0378207
1558	291.141	292.047	290.235	-6.3972	-6.38605	-6.40836	-0.0567968	-0.0168577	-0.0967358	-0.0279895	-0.0196106	-0.0363684
1559	291.1	292.005	290.195	-6.39594	-6.38475	-6.40712	-0.0640598	-0.0240201	-0.1041	-0.0264141	-0.0179918	-0.0348364
1560	291.056	291.96	290.152	-6.3946	-6.38339	-6.40581	-0.0716842	-0.0316184	-0.11175	-0.024753	-0.0162858	-0.0332201
1561	291.009	291.913	290.106	-6.39318	-6.38194	-6.40443	-0.0796577	-0.0396324	-0.119683	-0.0230051	-0.0144945	-0.0315157
1562	290.959	291.863	290.056	-6.39169	-6.38042	-6.40297	-0.0880408	-0.0481173	-0.127964	-0.0211664	-0.0126164	-0.0297164
1563	290.907	291.809	290.004	-6.39012	-6.37881	-6.40143	-0.0968882	-0.0571262	-0.13665	-0.0192295	-0.0106462	-0.0278127
1564	290.85	291.753	289.948	-6.38846	-6.37712	-6.3998	-0.106208	-0.0666616	-0.145755	-0.017188	-0.00857922	-0.0257967
1565	290.79	291.693	289.888	-6.38671	-6.37534	-6.39808	-0.116006	-0.0767162	-0.155296	-0.0150373	-0.00641216	-0.0236624
1566	290.727	291.629	289.825	-6.38486	-6.37346	-6.39626	-0.126285	-0.0872751	-0.165295	-0.0127736	-0.00414193	-0.0214052
1567	290.66	291.562	289.757	-6.38291	-6.3715	-6.39433	-0.137049	-0.098315	-0.175784	-0.0103933	-0.00176511	-0.0190215
1568	290.588	291.49	289.686	-6.38086	-6.36943	-6.39229	-0.148302	-0.109805	-0.1868	-0.0078931	0.000722291	-0.0165085
1569	290.513	291.415	289.611	-6.3787	-6.36726	-6.39014	-0.160007	-0.121664	-0.198351	-0.0052716	0.00332339	-0.0138666
1570	290.433	291.335	289.531	-6.37644	-6.365	-6.38788	-0.171896	-0.13359	-0.210203	-0.00254073	0.00603083	-0.0111123
1571	290.349	291.25	289.447	-6.37407	-6.36263	-6.38552	-0.183759	-0.145371	-0.222147	0.000278205	0.00882911	-0.0082727
1572	290.26	291.162	289.359	-6.37162	-6.36018	-6.38306	-0.195568	-0.15698	-0.234155	0.00316978	0.0117067	-0.00536716
1573	290.168	291.069	289.266	-6.36908	-6.35764	-6.38052	-0.207257	-0.168348	-0.246167	0.0061235	0.0146562	-0.00240924
1574	290.071	290.973	289.17	-6.36648	-6.35503	-6.37792	-0.218587	-0.179243	-0.257931	0.00912089	0.0176642	0.000577625
1575	289.971	290.872	289.07	-6.36381	-6.35236	-6.37526	-0.229447	-0.189587	-0.269308	0.0121413	0.0207133	0.00356925
1576	289.867	290.768	288.966	-6.3611	-6.34964	-6.37257	-0.239816	-0.199391	-0.280241	0.0151703	0.0237897	0.00655087
1577	289.76	290.661	288.859	-6.35836	-6.34687	-6.36985	-0.249698	-0.208694	-0.290703	0.0181996	0.0268835	0.00951577
1578	289.65	290.551	288.748	-6.3556	-6.34408	-6.36712	-0.259095	-0.217521	-0.300669	0.0212235	0.0299861	0.0124609
1579	289.536	290.438	288.635	-6.35282	-6.34126	-6.36438	-0.268	-0.225882	-0.310117	0.024237	0.0330902	0.0153838
1580	289.421	290.322	288.519	-6.35004	-6.33842	-6.36165	-0.276408	-0.233783	-0.319034	0.0272353	0.0361888	0.0182818
1581	289.302	290.205	288.4	-6.34726	-6.33558	-6.35893	-0.284316	-0.241219	-0.327413	0.0302136	0.0392752	0.021152
1582	289.182	290.085	288.279	-6.34448	-6.33275	-6.35622	-0.291718	-0.248183	-0.335254	0.0331673	0.0423435	0.0239911
1583	289.059	289.963	288.156	-6.34172	-6.32992	-6.35353	-0.298599	-0.254649	-0.342548	0.0360912	0.0453871	0.0267952
1584	288.935	289.84	288.031	-6.33899	-6.3271	-6.35087	-0.304904	-0.260566	-0.349242	0.0389776	0.0483968	0.0295585
1585	288.81	289.715	287.904	-6.33628	-6.32432	-6.34824	-0.310613	-0.265904	-0.355322	0.0418186	0.0513624	0.0322747
1586	288.683	289.589	287.776	-6.33361	-6.32156	-6.34566	-0.31572	-0.270643	-0.360796	0.0446073	0.0542763	0.0349382
1587	288.555	289.462	287.647	-6.33098	-6.31885	-6.34311	-0.320217	-0.274752	-0.365682	0.0473377	0.0571324	0.037543
1588	288.426	289.335	287.517	-6.3284	-6.31619	-6.34062	-0.324092	-0.278189	-0.369995	0.050004	0.0599256	0.0400824
1589	288.297	289.208	287.387	-6.32588	-6.31358	-6.33819	-0.327187	-0.280779	-0.373595	0.052593	0.0626447	0.0425413
1590	288.168	289.08	287.256	-6.32343	-6.31104	-6.33583	-0.329293	-0.282339	-0.376247	0.0550816	0.0652682	0.044895
1591	288.04	288.954	287.126	-6.32107	-6.30858	-6.33355	-0.330345	-0.282824	-0.377866	0.0574482	0.0677745	0.0471219
1592	287.912	288.828	286.996	-6.3188	-6.30621	-6.33138	-0.330536	-0.282448	-0.378625	0.0596874	0.0701586	0.0492161
1593	287.785	288.703	286.868	-6.31663	-6.30395	-6.32931	-0.330086	-0.281477	-0.378694	0.061809	0.0724295	0.0511884
1594	287.66	288.58	286.74	-6.31456	-6.30178	-6.32734	-0.329048	-0.279999	-0.378097	0.0638223	0.0745938	0.0530508
1595	287.536	288.458	286.614	-6.31259	-6.29971	-6.32548	-0.327492	-0.278108	-0.376876	0.0657332	0.0766529	0.0548135
1596	287.414	288.338	286.49	-6.31073	-6.29774	-6.32372	-0.325436	-0.275832	-0.375041	0.0675446	0.0786054	0.0564837
1597	287.294	288.22	286.367	-6.30897	-6.29587	-6.32206	-0.322882	-0.273168	-0.372595	0.069256	0.0804474	0.0580646
1598	287.176	288.105	286.247	-6.30731	-6.29412	-6.3205	-0.31985	-0.270138	-0.369562	0.0708666	0.0821746	0.0595586
1599	287.06	287.992	286.128	-6.30575	-6.29247	-6.31903	-0.316315	-0.266718	-0.365911	0.0723734	0.0837797	0.060967
1600	286.947	287.881	286.012	-6.3043	-6.29093	-6.31766	-0.312003	-0.262638	-0.361369	0.0737592	0.0852435	0.0622748
1601	286.836	287.773	285.899	-6.30297	-6.28953	-6.3164	-0.306826	-0.25781	-0.355842	0.0750028	0.0865435	0.0634621
1602	286.729	287.668	285.789	-6.30176	-6.28827	-6.31525	-0.300767	-0.252209	-0.349325	0.0760896	0.0876632	0.0645161
1603	286.625	287.567	285.683	-6.30069	-6.28716	-6.31423	-0.293809	-0.245796	-0.341821	0.0770089	0.0885898	0.0654281
1604	286.525	287.469	285.581	-6.29977	-6.28621	-6.31333	-0.285939	-0.238538	-0.33334	0.077752	0.089312	0.0661921
1605	286.429	287.376	285.483	-6.299	-6.28543	-6.31257	-0.277487	-0.230731	-0.324244	0.0783277	0.0898402	0.0668152
1606	286.338	287.286	285.39	-6.29837	-6.28481	-6.31193	-0.268741	-0.222675	-0.314806	0.0787598	0.0902021	0.0673175
1607	286.251	287.2	285.301	-6.29788	-6.28434	-6.31141	-0.25978	-0.214481	-0.305078	0.0790683	0.0904159	0.0677207
1608	286.168	287.119	285.217	-6.29751	-6.28403	-6.311	-0.250635	-0.206162	-0.295109	0.0792641	0.0904875	0.0680406
1609	286.09	287.042	285.138	-6.29727	-6.28385	-6.31069	-0.241315	-0.197668	-0.284961	0.0793524	0.0904191	0.0682857
1610	286.016	286.969	285.063	-6.29715	-6.28382	-6.31048	-0.231762	-0.18885	-0.274673	0.0793327	0.0902097	0.0684558
1611	285.947	286.899	284.994	-6.29714	-6.28392	-6.31036	-0.221746	-0.179341	-0.264151	0.0791916	0.0898497	0.0685336
1612	285.882	286.834	284.93	-6.29725	-6.28417	-6.31034	-0.211573	-0.169282	-0.253863	0.0789315	0.0893599	0.0685031
1613	285.822	286.774	284.87	-6.29747	-6.28452	-6.31042	-0.201613	-0.159068	-0.244158	0.0785795	0.088794	0.068365
1614	285.766	286.717	284.816	-6.29778	-6.28497	-6.31059	-0.1919	-0.148856	-0.234944	0.0781589	0.0881913	0.0681264
1615	285.715	286.665	284.765	-6.29818	-6.2855	-6.31086	-0.182426	-0.138754	-0.226099	0.0776809	0.0875677	0.0677942
1616	285.668	286.616	284.72	-6.29864	-6.28608	-6.31121	-0.173189	-0.128845	-0.217532	0.0771515	0.0869276	0.0673754
1617	285.625	286.571	284.678	-6.29918	-6.28671	-6.31164	-0.16418	-0.119187	-0.209173	0.0765742	0.0862706	0.0668777
1618	285.585	286.531	284.64	-6.29976	-6.28737	-6.31215	-0.155477	-0.109897	-0.201056	0.0759556	0.0855969	0.0663143
1619	285.55	286.494	284.606	-6.3004	-6.28807	-6.31272	-0.147176	-0.101105	-0.193247	0.075307	0.0849104	0.0657036
1620	285.518	286.46	284.575	-6.30107	-6.28879	-6.31335	-0.139293	-0.0928491	-0.185737	0.0746384	0.084215	0.0650617
1621	285.489	286.43	284.548	-6.30177	-6.28953	-6.31402	-0.131875	-0.085185	-0.178565	0.0739587	0.0835149	0.0644024
1622	285.463	286.403	284.523	-6.30249	-6.29027	-6.31471	-0.125085	-0.0782752	-0.171894	0.0732832	0.0828221	0.0637443
1623	285.44	286.379	284.502	-6.30322	-6.29102	-6.31542	-0.118978	-0.0721818	-0.165775	0.0726282	0.0821498	0.0631066
1624	285.419	286.357	284.482	-6.30394	-6.29175	-6.31613	-0.113541	-0.0668901	-0.160192	0.0720041	0.0815052	0.0625031
1625	285.401	286.337	284.465	-6.30464	-6.29246	-6.31682	-0.108626	-0.0622463	-0.155006	0.0714109	0.0808849	0.0619368
1626	285.384	286.32	284.449	-6.30532	-6.29315	-6.3175	-0.104178	-0.058183	-0.150173	0.0708445	0.0802823	0.0614067
1627	285.37	286.304	284.435	-6.30599	-6.29383	-6.31815	-0.100237	-0.0547212	-0.145753	0.0703065	0.0796964	0.0609166
1628	285.356	286.289	284.423	-6.30662	-6.29447	-6.31876	-0.0969811	-0.0520142	-0.141948	0.0698096	0.0791381	0.0604811
1629	285.344	286.276	284.412	-6.30721	-6.29509	-6.31932	-0.0944653	-0.050088	-0.138843	0.0693695	0.0786219	0.0601171
1630	285.332	286.264	284.401	-6.30775	-6.29566	-6.31983	-0.0926656	-0.0488651	-0.136466	0.0689959	0.0781583	0.0598334
1631	285.321	286.252	284.391	-6.30823	-6.29618	-6.32027	-0.0916374	-0.0483545	-0.13492	0.0686979	0.0777619	0.0596339
1632	285.311	286.24	284.381	-6.30864	-6.29664	-6.32065	-0.0912417	-0.0484112	-0.134072	0.0684774	0.0774402	0.0595147
1633	285.3	286.228	284.372	-6.30899	-6.29704	-6.32094	-0.0913433	-0.0488947	-0.133792	0.0683277	0.0771903	0.0594651
1634	285.289	286.216	284.362	-6.30928	-6.29738	-6.32118	-0.0916774	-0.0495242	-0.133831	0.068232	0.0770006	0.0594634
1635	285.278	286.204	284.352	-6.3095	-6.29765	-6.32135	-0.0922186	-0.0503067	-0.13413	0.0681766	0.0768601	0.0594931
1636	285.266	286.191	284.341	-6.30967	-6.29787	-6.32147	-0.0929085	-0.0512062	-0.134611	0.0681536	0.0767613	0.0595459
1637	285.255	286.178	284.331	-6.30979	-6.29804	-6.32154	-0.093522	-0.0520041	-0.13504	0.0681479	0.0766907	0.0596051
1638	285.243	286.165	284.32	-6.30988	-6.29817	-6.32159	-0.0939884	-0.0526661	-0.135311	0.0681438	0.0766334	0.0596542
1639	285.23	286.152	284.309	-6.30994	-6.29827	-6.32161	-0.0942968	-0.0532176	-0.135376	0.0681322	0.0765789	0.0596856
1640	285.218	286.138	284.298	-6.30998	-6.29834	-6.32161	-0.0944414	-0.0536788	-0.135204	0.0681082	0.0765194	0.0596971
1641	285.206	286.125	284.286	-6.31	-6.29839	-6.32161	-0.0944315	-0.0540705	-0.134793	0.0680694	0.0764493	0.0596895
1642	285.193	286.112	284.275	-6.31002	-6.29844	-6.3216	-0.0943345	-0.0544493	-0.13422	0.0680176	0.076367	0.0596682
1643	285.181	286.099	284.263	-6.31003	-6.29847	-6.32159	-0.0942302	-0.0548782	-0.133582	0.0679587	0.0762738	0.0596437
1644	285.169	286.085	284.252	-6.31003	-6.2985	-6.32156	-0.0941939	-0.0554145	-0.132973	0.0679009	0.0761745	0.0596272
1645	285.156	286.072	284.24	-6.31002	-6.29851	-6.32152	-0.094447	-0.0562502	-0.132644	0.0678602	0.0760861	0.0596342
1646	285.143	286.059	284.228	-6.30999	-6.29852	-6.32146	-0.0950602	-0.0574592	-0.132661	0.0678535	0.0760266	0.0596804
1647	285.13	286.045	284.216	-6.30993	-6.29849	-6.32137	-0.0960457	-0.0590591	-0.133032	0.0678913	0.0760063	0.0597764
1648	285.117	286.031	284.203	-6.30984	-6.29844	-6.32125	-0.0973792	-0.0610172	-0.133741	0.0679786	0.0760297	0.0599276
1649	285.103	286.016	284.19	-6.30972	-6.29835	-6.32108	-0.0989374	-0.063183	-0.134692	0.0681121	0.0760941	0.0601301
1650	285.088	286	284.176	-6.30956	-6.29824	-6.32087	-0.100671	-0.0654976	-0.135845	0.0682858	0.0761948	0.0603768
1651	285.072	285.983	284.161	-6.30936	-6.29809	-6.32063	-0.102397	-0.0677479	-0.137045	0.0684878	0.076322	0.0606537
1652	285.056	285.966	284.146	-6.30913	-6.29791	-6.32036	-0.103926	-0.0697361	-0.138116	0.0686994	0.0764605	0.0609384
1653	285.039	285.948	284.13	-6.30889	-6.29772	-6.32007	-0.105233	-0.0714548	-0.13901	0.0689061	0.0765977	0.0612145
1654	285.022	285.93	284.114	-6.30864	-6.29752	-6.31976	-0.106307	-0.0729136	-0.139701	0.0691	0.0767258	0.0614742
1655	285.004	285.911	284.097	-6.30838	-6.29731	-6.31946	-0.107144	-0.0741217	-0.140167	0.0692764	0.0768395	0.0617133
1656	284.986	285.892	284.08	-6.30812	-6.2971	-6.31915	-0.107741	-0.0750843	-0.140398	0.0694319	0.0769343	0.0619295
1657	284.968	285.873	284.063	-6.30787	-6.29689	-6.31885	-0.108091	-0.0757987	-0.140384	0.0695638	0.0770067	0.0621209
1658	284.95	285.854	284.046	-6.30763	-6.2967	-6.31857	-0.108183	-0.076251	-0.140114	0.069669	0.0770524	0.0622856
1659	284.932	285.835	284.029	-6.30741	-6.29652	-6.3183	-0.107998	-0.076421	-0.139576	0.069744	0.077067	0.0624211
1660	284.914	285.816	284.013	-6.3072	-6.29636	-6.31805	-0.107398	-0.0761486	-0.138648	0.069779	0.077041	0.062517
1661	284.897	285.798	283.996	-6.30703	-6.29623	-6.31784	-0.106281	-0.0753265	-0.137236	0.0697595	0.0769612	0.0625577
1662	284.88	285.78	283.98	-6.3069	-6.29614	-6.31766	-0.104634	-0.0739444	-0.135323	0.0696745	0.0768173	0.0625316
1663	284.864	285.763	283.965	-6.30681	-6.29609	-6.31753	-0.102494	-0.0720351	-0.132953	0.0695187	0.0766041	0.0624333
1664	284.849	285.747	283.952	-6.30677	-6.2961	-6.31745	-0.0999615	-0.0696913	-0.130232	0.069294	0.0763241	0.0622638
1665	284.835	285.732	283.939	-6.30679	-6.29615	-6.31743	-0.0970738	-0.0669511	-0.127197	0.0690037	0.0759813	0.0620261
1666	284.823	285.718	283.927	-6.30686	-6.29627	-6.31746	-0.0939128	-0.0638979	-0.123928	0.0686527	0.0755811	0.0617244
1667	284.812	285.706	283.917	-6.30699	-6.29643	-6.31755	-0.090503	-0.0605664	-0.12044	0.0682453	0.0751281	0.0613624
1668	284.802	285.695	283.909	-6.30717	-6.29665	-6.31769	-0.0868465	-0.0569666	-0.116726	0.0677827	0.0746235	0.0609418
1669	284.794	285.686	283.902	-6.30741	-6.29692	-6.31789	-0.0829455	-0.0531031	-0.112788	0.0672648	0.0740668	0.0604628
1670	284.787	285.678	283.896	-6.3077	-6.29724	-6.31815	-0.0788833	-0.0490563	-0.10871	0.0666949	0.0734613	0.0599284
1671	284.782	285.672	283.893	-6.30804	-6.29762	-6.31846	-0.0747729	-0.0449432	-0.104602	0.0660813	0.0728161	0.0593464
1672	284.779	285.668	283.891	-6.30842	-6.29803	-6.31881	-0.0706298	-0.0407858	-0.100474	0.065431	0.0721384	0.0587236
1673	284.778	285.665	283.89	-6.30885	-6.29849	-6.31922	-0.0664583	-0.03659	-0.0963266	0.0647475	0.0714314	0.0580637
1674	284.778	285.664	283.891	-6.30932	-6.29899	-6.31966	-0.0622885	-0.0323797	-0.0921973	0.0640338	0.0706983	0.0573693
1675	284.779	285.664	283.894	-6.30983	-6.29952	-6.32014	-0.0582367	-0.0282618	-0.0882116	0.0632978	0.069949	0.0566466
1676	284.782	285.666	283.898	-6.31036	-6.30007	-6.32065	-0.0543398	-0.0242818	-0.0843978	0.0625481	0.0691938	0.0559024
1677	284.787	285.67	283.904	-6.31092	-6.30065	-6.32119	-0.0505872	-0.0204365	-0.0807379	0.0617895	0.0684381	0.0551409
1678	284.793	285.675	283.911	-6.3115	-6.30124	-6.32176	-0.0468996	-0.0166472	-0.0771519	0.0610204	0.06768	0.0543608
1679	284.8	285.681	283.919	-6.3121	-6.30185	-6.32235	-0.0432366	-0.0128759	-0.0735972	0.0602368	0.0669151	0.0535585
1680	284.809	285.689	283.929	-6.31271	-6.30247	-6.32296	-0.0395783	-0.00910418	-0.0700525	0.0594353	0.0661389	0.0527316
1681	284.819	285.698	283.94	-6.31335	-6.3031	-6.3236	-0.0359294	-0.00533646	-0.0665223	0.0586145	0.0653494	0.0518795
1682	284.83	285.708	283.952	-6.314	-6.30375	-6.32426	-0.0323204	-0.00160282	-0.063038	0.0577756	0.0645476	0.0510036
1683	284.843	285.72	283.965	-6.31468	-6.30442	-6.32493	-0.0287779	0.00207114	-0.0596269	0.0569216	0.0637364	0.0501069
1684	284.857	285.733	283.98	-6.31536	-6.30509	-6.32563	-0.0253538	0.00563627	-0.0563439	0.0560574	0.0629209	0.0491938
1685	284.872	285.748	283.996	-6.31606	-6.30578	-6.32634	-0.0220623	0.00907307	-0.0531977	0.0551874	0.0621058	0.0482691
1686	284.888	285.763	284.012	-6.31676	-6.30646	-6.32707	-0.0189067	0.0123744	-0.0501878	0.0543148	0.0612935	0.0473362
1687	284.905	285.78	284.03	-6.31748	-6.30715	-6.3278	-0.0158893	0.0155381	-0.0473168	0.0534417	0.0604856	0.0463978
1688	284.923	285.797	284.048	-6.31819	-6.30785	-6.32854	-0.013012	0.0185671	-0.0445911	0.0525699	0.0596835	0.0454562
1689	284.942	285.816	284.068	-6.31891	-6.30854	-6.32929	-0.0102627	0.0214825	-0.0420079	0.0517001	0.0588881	0.0445121
1690	284.962	285.836	284.088	-6.31963	-6.30922	-6.33004	-0.00759824	0.0243321	-0.0395286	0.050831	0.0580984	0.0435635
1691	284.983	285.856	284.109	-6.32035	-6.30991	-6.33079	-0.00503016	0.0271001	-0.0371604	0.049962	0.057314	0.0426099
1692	285.004	285.878	284.13	-6.32107	-6.31059	-6.33155	-0.00257539	0.0297624	-0.0349131	0.0490944	0.0565358	0.041653
1693	285.026	285.9	284.152	-6.32179	-6.31126	-6.33231	-0.000236731	0.0323082	-0.0327817	0.0482299	0.0557647	0.0406952
1694	285.049	285.923	284.175	-6.3225	-6.31193	-6.33307	0.00198381	0.034731	-0.0307634	0.0473701	0.0550013	0.0397388
1695	285.073	285.947	284.198	-6.32321	-6.3126	-6.33383	0.00406717	0.0370041	-0.0288697	0.0465169	0.0542464	0.0387874
1696	285.097	285.972	284.222	-6.32391	-6.31325	-6.33458	0.00598946	0.0390972	-0.0271182	0.0456736	0.0535018	0.0378453
1697	285.121	285.997	284.246	-6.32461	-6.31389	-6.33533	0.00775651	0.0410093	-0.0254963	0.0448424	0.0527684	0.0369164
1698	285.146	286.022	284.27	-6.3253	-6.31452	-6.33607	0.00939556	0.0427564	-0.0239653	0.0440236	0.0520446	0.0360026
1699	285.171	286.048	284.295	-6.32597	-6.31514	-6.3368	0.010912	0.044339	-0.022515	0.0432168	0.0513282	0.0351054
1700	285.197	286.075	284.319	-6.32664	-6.31575	-6.33752	0.0123056	0.045757	-0.0211458	0.0424223	0.0506181	0.0342265
